# Supplementary material for: Loss of Lipocalin 10 Exacerbates Diabetes-Induced Cardiomyopathy via Disruption of Nr4a1-Mediated Anti-Inflammatory Response in Macrophages
Source: Front Immunol. 2022 Jun 10;13:930397. doi: 10.3389/fimmu.2022.930397 (PMC9226549; doi:10.3389/fimmu.2022.930397)
Supplement: Supplementary file 2 [file DataSheet_2.xlsx]

## Sheet: lcn10ko.res
GeneName	geneid	keep	status	baseMean	log2FoldChange	lfcSE	stat	pvalue	padj	padj2	control	comparison
0610005C13Rik	71661	FALSE	Low	0	NA	NA	NA	NA	NA	NA	NA	NA
Wdfy1	69368	TRUE	OK	691.025	1.25302	0.0917517	13.6567	1.84e-42	2.11e-38	1.46e-38	408.48	973.571
0610009E02Rik	100125929	FALSE	Low	7.03772	0.258452	0.810099	0.319037	0.749698	NA	NA	6.40902	7.66643
0610009L18Rik	66838	FALSE	OK	33.1333	0.360424	0.35363	1.01921	0.308103	0.658693	NA	29.0159	37.2507
0610010B08Rik	NA	FALSE	OK	136.131	0.410878	0.520683	0.789114	0.430046	0.75929	NA	116.876	155.386
Nnt	18115	TRUE	OK	1059.92	1.01605	0.0762819	13.3197	1.78e-40	1.02e-36	7.04e-37	701.383	1418.46
Mid1	17318	TRUE	OK	635.219	-1.38636	0.117675	-11.7812	4.88e-32	1.86e-28	1.29e-28	918.922	351.515
Gdf3	14562	TRUE	OK	1063.3	-0.87587	0.0817068	-10.7197	8.23e-27	2.36e-23	1.63e-23	1376.51	750.094
Rab4a	19341	TRUE	OK	147.727	1.97946	0.187979	10.5302	6.27e-26	1.44e-22	9.93e-23	59.7669	235.688
0610031O16Rik	68369	FALSE	Low	0	NA	NA	NA	NA	NA	NA	NA	NA
Wwc2	52357	TRUE	OK	547.388	-1.06119	0.102886	-10.3143	6.07e-25	1.16e-21	8.02e-22	740.096	354.681
0610038B21Rik	70345	FALSE	Low	5.72817	-0.900627	0.879065	-1.02453	0.305586	NA	NA	7.46024	3.99611
0610039H22Rik	68397	FALSE	Low	0	NA	NA	NA	NA	NA	NA	NA	NA
0610039K10Rik	68386	FALSE	Low	1.43149	0.866953	1.6585	0.522732	0.601161	NA	NA	1.01387	1.8491
0610040B10Rik	67672	FALSE	Low	6.99774	0.475245	0.761496	0.624094	0.532566	NA	NA	5.85547	8.14001
0610040F04Rik	75394	FALSE	Low	0.616231	2.63993	2.79624	0.944098	0.34512	NA	NA	0.170394	1.06207
0610040J01Rik	76261	FALSE	Low	14.6308	-0.394804	0.543675	-0.726176	0.467731	NA	NA	16.6203	12.6413
0610043K17Rik	68400	FALSE	Low	0.747153	-1.66887	2.66397	-0.626462	0.531012	NA	NA	1.13679	0.357518
1010001N08Rik	68434	FALSE	Low	0	NA	NA	NA	NA	NA	NA	NA	NA
1110002J07Rik	68488	FALSE	OK	65.1318	-0.293056	0.255946	-1.145	0.252211	0.601097	NA	71.7243	58.5393
1110002L01Rik	100043040	FALSE	OK	175.984	-0.177618	0.168793	-1.05229	0.292668	0.643343	NA	186.803	165.164
Tgfbi	21810	TRUE	OK	4852.03	-0.535964	0.0534338	-10.0304	1.12e-23	1.83e-20	1.27e-20	5743.07	3960.99
1110006O24Rik	66123	FALSE	Low	15.8026	0.511267	0.519955	0.983289	0.325465	NA	NA	13.0314	18.5737
1110008L16Rik	66132	FALSE	OK	193.582	0.0142259	0.153362	0.0927605	0.926094	0.978149	NA	192.628	194.537
Fabp5	16592	TRUE	OK	11488.6	0.500522	0.0509751	9.81895	9.33e-23	1.34e-19	9.24e-20	9515.47	13461.8
Cd59a	12509	TRUE	OK	409.961	1.10291	0.115114	9.58098	9.61e-22	1.22e-18	8.46e-19	260.469	559.453
1110015O18Rik	100503859	FALSE	Low	0	NA	NA	NA	NA	NA	NA	NA	NA
1110017D15Rik	73721	FALSE	Low	1.79654	1.60577	1.6877	0.951457	0.341372	NA	NA	0.88859	2.7045
1110019D14Rik	76311	FALSE	OK	65.6654	-0.172289	0.259224	-0.664633	0.506285	0.805738	NA	69.5817	61.7492
1110020A21Rik	68531	FALSE	Low	7.64046	0.379201	0.718625	0.527676	0.597724	NA	NA	6.64208	8.63883
1110025L11Rik	68637	FALSE	Low	0	NA	NA	NA	NA	NA	NA	NA	NA
1110028F11Rik	68690	FALSE	Low	0	NA	NA	NA	NA	NA	NA	NA	NA
1110028F18Rik	68692	FALSE	Low	0	NA	NA	NA	NA	NA	NA	NA	NA
1110032A03Rik	68721	FALSE	OK	176	0.053432	0.159217	0.335592	0.737179	0.915814	NA	172.741	179.258
1110032F04Rik	68725	FALSE	Low	0	NA	NA	NA	NA	NA	NA	NA	NA
1110036E04Rik	68697	FALSE	Low	0	NA	NA	NA	NA	NA	NA	NA	NA
Itgav	16410	TRUE	OK	6144.07	-0.587593	0.0631795	-9.30038	1.4e-20	1.6e-17	1.11e-17	7378.27	4909.88
Lrmda	76633	TRUE	OK	55.423	-3.12989	0.344835	-9.07646	1.12e-19	1.17e-16	8.07e-17	99.4814	11.3646
1110046J04Rik	68808	FALSE	OK	32.4498	0.431436	0.359691	1.19946	0.230348	0.578116	NA	27.6336	37.266
1110051M20Rik	228356	FALSE	OK	124.989	0.2771	0.191793	1.44478	0.148519	0.451706	NA	113.022	136.955
1110058D11Rik	68771	FALSE	Low	0	NA	NA	NA	NA	NA	NA	NA	NA
Itga6	16403	TRUE	OK	9604.38	-0.418157	0.0461256	-9.06562	1.24e-19	1.18e-16	8.18e-17	10986.6	8222.15
St3gal5	20454	TRUE	OK	3246.21	-0.674773	0.0765747	-8.81196	1.23e-18	1.08e-15	7.49e-16	3991.82	2500.6
Slc40a1	53945	TRUE	OK	4097.63	0.511954	0.0583199	8.77838	1.66e-18	1.36e-15	9.38e-16	3378.12	4817.14
Hpse	15442	TRUE	OK	1544.31	0.875227	0.0998541	8.76506	1.87e-18	1.43e-15	9.85e-16	1089.73	1998.89
1190005I06Rik	68918	FALSE	Low	7.22671	-0.190935	3.25794	-0.0586059	0.953266	NA	NA	7.70423	6.7492
Cx3cr1	13051	TRUE	OK	1506.92	-0.662508	0.0759477	-8.72321	2.7e-18	1.94e-15	1.34e-15	1846.97	1166.88
1190028D05Rik	330767	FALSE	Low	0	NA	NA	NA	NA	NA	NA	NA	NA
1300002E11Rik	100043489	FALSE	OK	77.3562	0.174309	0.252764	0.689611	0.490439	0.798857	NA	72.6888	82.0237
1300017J02Rik	71775	FALSE	Low	0.379589	-2.0504	3.35102	-0.611873	0.540622	NA	NA	0.611541	0.147637
1500004A13Rik	319830	FALSE	OK	21.7687	-0.565014	0.44786	-1.26159	0.207098	0.544133	NA	25.9778	17.5596
1500009C09Rik	76505	FALSE	Low	0	NA	NA	NA	NA	NA	NA	NA	NA
1500009L16Rik	69784	FALSE	Low	2.96902	0.241275	1.1622	0.207602	0.835539	NA	NA	2.72133	3.21672
Itgal	16408	TRUE	OK	697.141	-0.973081	0.114946	-8.46554	2.55e-17	1.72e-14	1.19e-14	923.722	470.56
Psap	19156	TRUE	OK	134796	0.338497	0.0405244	8.35293	6.66e-17	4.24e-14	2.93e-14	119055	150537
1500012K07Rik	68954	FALSE	Low	0.189452	-1.02579	4.08047	-0.251389	0.801513	NA	NA	0.254104	0.124801
1500015A07Rik	68982	FALSE	OK	64.4549	0.145008	0.262555	0.552296	0.580746	0.846169	NA	61.2184	67.6914
1500015L24Rik	68994	FALSE	Low	0	NA	NA	NA	NA	NA	NA	NA	NA
1500015O10Rik	78896	FALSE	Low	0	NA	NA	NA	NA	NA	NA	NA	NA
1500026H17Rik	69002	FALSE	Low	2.98039	-0.228945	1.20233	-0.190418	0.848982	NA	NA	3.21637	2.7444
1600002D24Rik	69776	FALSE	Low	0.677569	0.0560489	2.44003	0.0229706	0.981674	NA	NA	0.664409	0.69073
Entpd4b	100862375	TRUE	OK	863.897	-0.657539	0.080591	-8.15895	3.38e-16	2.04e-13	1.41e-13	1057.43	670.366
Tmem254b	100039257	TRUE	OK	404.83	-0.898056	0.110383	-8.13585	4.09e-16	2.25e-13	1.55e-13	526.914	282.747
Tns1	21961	TRUE	OK	1653.03	0.69602	0.0855596	8.13492	4.12e-16	2.25e-13	1.55e-13	1261.84	2044.22
1600014C10Rik	72244	FALSE	OK	257.986	0.0603055	0.135224	0.445969	0.65562	0.883017	NA	252.595	263.377
1600014C23Rik	72240	FALSE	Low	0.173421	0.897766	4.08047	0.220015	0.825859	NA	NA	0.121139	0.225703
1600015I10Rik	69761	FALSE	Low	0	NA	NA	NA	NA	NA	NA	NA	NA
1600019K03Rik	69768	FALSE	Low	0	NA	NA	NA	NA	NA	NA	NA	NA
Plec	18810	TRUE	OK	11947	-0.44585	0.056416	-7.90289	2.73e-15	1.36e-12	9.81e-13	13778.5	10115.5
1600023N17Rik	69788	FALSE	Low	5.87601	0.971741	0.89743	1.0828	0.278896	NA	NA	3.96866	7.78336
1600025M17Rik	72030	FALSE	Low	0	NA	NA	NA	NA	NA	NA	NA	NA
1600027J07Rik	69794	FALSE	Low	0.350843	1.8818	3.4492	0.545575	0.585358	NA	NA	0.149762	0.551924
1600029I14Rik	69797	FALSE	Low	0	NA	NA	NA	NA	NA	NA	NA	NA
1600029O15Rik	665268	FALSE	Low	0.189452	-1.02579	4.08047	-0.251389	0.801513	NA	NA	0.254104	0.124801
1700001C02Rik	75434	FALSE	Low	0	NA	NA	NA	NA	NA	NA	NA	NA
1700001C19Rik	75462	FALSE	Low	1.52934	-0.925122	1.60203	-0.577468	0.563624	NA	NA	2.00355	1.05514
1700001D01Rik	69279	FALSE	Low	0	NA	NA	NA	NA	NA	NA	NA	NA
1700001F09Rik	71826	FALSE	Low	0	NA	NA	NA	NA	NA	NA	NA	NA
1700001G01Rik	75433	FALSE	Low	0	NA	NA	NA	NA	NA	NA	NA	NA
1700001G11Rik	69303	FALSE	Low	2.78688	-0.841853	1.20871	-0.696491	0.486121	NA	NA	3.57768	1.99608
1700001G17Rik	67503	FALSE	Low	1.37081	-0.0729372	1.66023	-0.0439321	0.964959	NA	NA	1.40546	1.33617
1700001J03Rik	69282	FALSE	Low	0.964041	2.0971	2.15049	0.975174	0.329474	NA	NA	0.365273	1.56281
1700001J11Rik	72224	FALSE	Low	0	NA	NA	NA	NA	NA	NA	NA	NA
1700001K19Rik	66323	FALSE	Low	0	NA	NA	NA	NA	NA	NA	NA	NA
1700001K23Rik	69319	FALSE	Low	0.274735	-1.65808	4.06441	-0.407951	0.68331	NA	NA	0.417258	0.132212
1700001L05Rik	69291	FALSE	OK	59.4142	-0.244357	0.263545	-0.927192	0.353827	0.69943	NA	64.4339	54.3945
1700001L19Rik	69315	FALSE	Low	0.528295	2.47198	2.94014	0.840771	0.400476	NA	NA	0.161359	0.895231
1700001O22Rik	73598	FALSE	Low	0.177422	0.897766	4.08047	0.220015	0.825859	NA	NA	0.123934	0.230911
1700001P01Rik	72215	FALSE	Low	0.556303	0.010905	2.94876	0.00369817	0.997049	NA	NA	0.5542	0.558405
1700003C15Rik	69345	FALSE	Low	0	NA	NA	NA	NA	NA	NA	NA	NA
1700003D09Rik	69338	FALSE	Low	0	NA	NA	NA	NA	NA	NA	NA	NA
1700003E16Rik	71837	FALSE	Low	1.08108	2.37624	2.17147	1.0943	0.273823	NA	NA	0.349196	1.81297
1700003E24Rik	100042663	FALSE	Low	0	NA	NA	NA	NA	NA	NA	NA	NA
1700003F12Rik	75480	FALSE	Low	14.3291	0.597853	0.546231	1.09451	0.273733	NA	NA	11.4019	17.2563
1700003G13Rik	NA	FALSE	Low	0	NA	NA	NA	NA	NA	NA	NA	NA
1700003G18Rik	69350	FALSE	Low	0	NA	NA	NA	NA	NA	NA	NA	NA
1700003H04Rik	384775	FALSE	Low	0	NA	NA	NA	NA	NA	NA	NA	NA
1700003I22Rik	69356	FALSE	Low	0	NA	NA	NA	NA	NA	NA	NA	NA
1700003L19Rik	75493	FALSE	Low	0	NA	NA	NA	NA	NA	NA	NA	NA
1700003M07Rik	72225	FALSE	Low	0	NA	NA	NA	NA	NA	NA	NA	NA
1700003P14Rik	75890	FALSE	Low	0	NA	NA	NA	NA	NA	NA	NA	NA
1700006A11Rik	71824	FALSE	Low	0	NA	NA	NA	NA	NA	NA	NA	NA
1700006F04Rik	75432	FALSE	Low	0	NA	NA	NA	NA	NA	NA	NA	NA
1700006H21Rik	72257	FALSE	Low	0	NA	NA	NA	NA	NA	NA	NA	NA
1700007F19Rik	67850	FALSE	Low	0	NA	NA	NA	NA	NA	NA	NA	NA
1700007J10Rik	69320	FALSE	Low	0.190134	-1.02579	4.08047	-0.251389	0.801513	NA	NA	0.255018	0.12525
1700007K13Rik	69327	FALSE	Low	0	NA	NA	NA	NA	NA	NA	NA	NA
1700007L15Rik	100502742	FALSE	OK	20.5074	-0.0412827	0.452654	-0.0912014	0.927333	0.978581	NA	20.8008	20.214
1700007P06Rik	69308	FALSE	Low	0	NA	NA	NA	NA	NA	NA	NA	NA
1700008C04Rik	75494	FALSE	Low	0	NA	NA	NA	NA	NA	NA	NA	NA
1700008J07Rik	629159	FALSE	OK	64.5334	0.180286	0.258749	0.69676	0.485953	0.79558	NA	60.5065	68.5604
1700008K24Rik	69311	FALSE	Low	0	NA	NA	NA	NA	NA	NA	NA	NA
1700008O03Rik	69349	FALSE	Low	2.01761	-0.0613265	1.35992	-0.0450957	0.964031	NA	NA	2.06048	1.97473
1700008P02Rik	69347	FALSE	Low	0	NA	NA	NA	NA	NA	NA	NA	NA
1700009C05Rik	74220	FALSE	Low	0	NA	NA	NA	NA	NA	NA	NA	NA
1700009J07Rik	75188	FALSE	Low	0	NA	NA	NA	NA	NA	NA	NA	NA
1700009N14Rik	75471	FALSE	Low	0.274735	-1.65808	4.06441	-0.407951	0.68331	NA	NA	0.417258	0.132212
1700010B08Rik	75485	FALSE	Low	0	NA	NA	NA	NA	NA	NA	NA	NA
1700010D01Rik	76386	FALSE	Low	0	NA	NA	NA	NA	NA	NA	NA	NA
1700010I02Rik	75476	FALSE	Low	0	NA	NA	NA	NA	NA	NA	NA	NA
1700010I14Rik	66931	FALSE	OK	62.7351	0.109539	0.259123	0.42273	0.672493	0.889749	NA	60.3547	65.1156
1700010J16Rik	69355	FALSE	Low	0	NA	NA	NA	NA	NA	NA	NA	NA
1700010K23Rik	75501	FALSE	Low	0	NA	NA	NA	NA	NA	NA	NA	NA
1700010N08Rik	105247250	FALSE	Low	0	NA	NA	NA	NA	NA	NA	NA	NA
1700011B04Rik	100503727	FALSE	Low	0	NA	NA	NA	NA	NA	NA	NA	NA
1700011C11Rik	75451	FALSE	Low	0	NA	NA	NA	NA	NA	NA	NA	NA
1700011L22Rik	67687	FALSE	Low	0	NA	NA	NA	NA	NA	NA	NA	NA
1700011M02Rik	75443	FALSE	Low	0	NA	NA	NA	NA	NA	NA	NA	NA
1700012A03Rik	76382	FALSE	Low	0	NA	NA	NA	NA	NA	NA	NA	NA
1700012B07Rik	69324	FALSE	Low	0	NA	NA	NA	NA	NA	NA	NA	NA
1700012B09Rik	69325	FALSE	Low	4.45816	-0.582159	0.940292	-0.619126	0.535833	NA	NA	5.34564	3.57069
1700012C14Rik	69337	FALSE	Low	0.173421	0.897766	4.08047	0.220015	0.825859	NA	NA	0.121139	0.225703
1700012D01Rik	72243	FALSE	Low	6.85578	0.764226	0.793871	0.962658	0.335719	NA	NA	5.08126	8.6303
1700012D14Rik	75479	FALSE	Low	2.50277	-0.101339	1.28927	-0.0786014	0.93735	NA	NA	2.59063	2.4149
1700012D16Rik	75489	FALSE	Low	0	NA	NA	NA	NA	NA	NA	NA	NA
1700012H19Rik	76393	FALSE	Low	0	NA	NA	NA	NA	NA	NA	NA	NA
1700012I11Rik	69334	FALSE	Low	0	NA	NA	NA	NA	NA	NA	NA	NA
1700012P22Rik	69364	FALSE	Low	0	NA	NA	NA	NA	NA	NA	NA	NA
1700013D24Rik	76921	FALSE	Low	0.177422	0.897766	4.08047	0.220015	0.825859	NA	NA	0.123934	0.230911
1700013F07Rik	75504	FALSE	Low	0	NA	NA	NA	NA	NA	NA	NA	NA
1700013G24Rik	69380	FALSE	Low	0	NA	NA	NA	NA	NA	NA	NA	NA
1700013H16Rik	75514	FALSE	Low	0	NA	NA	NA	NA	NA	NA	NA	NA
1700015F17Rik	381716	FALSE	Low	0	NA	NA	NA	NA	NA	NA	NA	NA
1700015G11Rik	100503036	FALSE	Low	0	NA	NA	NA	NA	NA	NA	NA	NA
1700016A09Rik	74227	FALSE	Low	7.01471	0.0910053	0.789769	0.11523	0.908263	NA	NA	6.79354	7.23588
1700016C15Rik	69428	FALSE	Low	0.14078	0.897766	4.08047	0.220015	0.825859	NA	NA	0.0983379	0.183221
1700016D06Rik	76413	FALSE	Low	0	NA	NA	NA	NA	NA	NA	NA	NA
1700016G22Rik	71867	FALSE	Low	0	NA	NA	NA	NA	NA	NA	NA	NA
1700016H13Rik	74218	FALSE	Low	0	NA	NA	NA	NA	NA	NA	NA	NA
1700016K05Rik	102639882	FALSE	Low	0	NA	NA	NA	NA	NA	NA	NA	NA
1700016K19Rik	74230	FALSE	Low	0	NA	NA	NA	NA	NA	NA	NA	NA
1700016L04Rik	69412	FALSE	Low	0	NA	NA	NA	NA	NA	NA	NA	NA
1700016L21Rik	72208	FALSE	Low	0	NA	NA	NA	NA	NA	NA	NA	NA
1700016P04Rik	69413	FALSE	Low	0	NA	NA	NA	NA	NA	NA	NA	NA
Ets2	23872	TRUE	OK	2099.27	-0.584537	0.0744436	-7.85207	4.09e-15	1.88e-12	1.41e-12	2518.82	1679.71
1700017D01Rik	69369	FALSE	Low	0	NA	NA	NA	NA	NA	NA	NA	NA
1700017G19Rik	100040882	FALSE	Low	0	NA	NA	NA	NA	NA	NA	NA	NA
1700017J07Rik	75508	FALSE	Low	0	NA	NA	NA	NA	NA	NA	NA	NA
1700017L05Rik	69370	FALSE	Low	0	NA	NA	NA	NA	NA	NA	NA	NA
1700017N19Rik	66605	FALSE	Low	0	NA	NA	NA	NA	NA	NA	NA	NA
1700018A04Rik	71307	FALSE	Low	0	NA	NA	NA	NA	NA	NA	NA	NA
1700018B08Rik	76405	FALSE	Low	0.173421	0.897766	4.08047	0.220015	0.825859	NA	NA	0.121139	0.225703
1700018B24Rik	66332	FALSE	Low	0	NA	NA	NA	NA	NA	NA	NA	NA
1700018F24Rik	69396	FALSE	Low	0	NA	NA	NA	NA	NA	NA	NA	NA
1700018G05Rik	69388	FALSE	Low	0	NA	NA	NA	NA	NA	NA	NA	NA
1700018L02Rik	67329	FALSE	Low	3.42838	0.680577	1.0857	0.626853	0.530756	NA	NA	2.6344	4.22236
1700019A02Rik	69397	FALSE	Low	0	NA	NA	NA	NA	NA	NA	NA	NA
1700019C18Rik	75543	FALSE	Low	0	NA	NA	NA	NA	NA	NA	NA	NA
1700019D03Rik	67080	FALSE	Low	0.503458	0.796442	2.8612	0.278359	0.780737	NA	NA	0.367915	0.639
1700019E08Rik	69405	FALSE	Low	0	NA	NA	NA	NA	NA	NA	NA	NA
1700019G24Rik	72249	FALSE	Low	0	NA	NA	NA	NA	NA	NA	NA	NA
1700019M22Rik	69423	FALSE	Low	0	NA	NA	NA	NA	NA	NA	NA	NA
1700019N19Rik	67507	FALSE	Low	0	NA	NA	NA	NA	NA	NA	NA	NA
1700019P21Rik	75546	FALSE	Low	0	NA	NA	NA	NA	NA	NA	NA	NA
1700020A23Rik	75656	FALSE	Low	0	NA	NA	NA	NA	NA	NA	NA	NA
1700020D05Rik	75555	FALSE	Low	17.2943	0.506004	0.503846	1.00428	0.315242	NA	NA	14.2922	20.2965
1700020D14Rik	69438	FALSE	Low	0	NA	NA	NA	NA	NA	NA	NA	NA
1700020G17Rik	75630	FALSE	Low	0	NA	NA	NA	NA	NA	NA	NA	NA
Cxcl14	57266	TRUE	OK	1124.81	-0.797403	0.103523	-7.70266	1.33e-14	5.87e-12	4.4e-12	1427.98	821.638
1700020L24Rik	66330	FALSE	Low	2.89916	1.64877	1.30897	1.25959	0.207817	NA	NA	1.40203	4.39628
1700020M21Rik	76402	FALSE	Low	0	NA	NA	NA	NA	NA	NA	NA	NA
1700020N01Rik	67692	FALSE	Low	0.346842	1.8707	3.77143	0.496018	0.619881	NA	NA	0.148952	0.544731
1700020N15Rik	75509	FALSE	Low	0	NA	NA	NA	NA	NA	NA	NA	NA
1700020N18Rik	67086	FALSE	Low	0	NA	NA	NA	NA	NA	NA	NA	NA
1700021F02Rik	75519	FALSE	Low	0	NA	NA	NA	NA	NA	NA	NA	NA
Spp1	20750	TRUE	OK	64347.6	-0.484038	0.06337	-7.63828	2.2e-14	9.34e-12	6.97e-12	75042.1	53653.2
1700021F07Rik	72221	FALSE	Low	0	NA	NA	NA	NA	NA	NA	NA	NA
1700021N21Rik	69409	FALSE	Low	0	NA	NA	NA	NA	NA	NA	NA	NA
1700022A21Rik	72252	FALSE	Low	0	NA	NA	NA	NA	NA	NA	NA	NA
1700022A22Rik	71120	FALSE	Low	0	NA	NA	NA	NA	NA	NA	NA	NA
1700022E09Rik	75636	FALSE	Low	0	NA	NA	NA	NA	NA	NA	NA	NA
1700022H01Rik	75539	FALSE	Low	0.190134	-1.02579	4.08047	-0.251389	0.801513	NA	NA	0.255018	0.12525
1700022H16Rik	69420	FALSE	Low	0	NA	NA	NA	NA	NA	NA	NA	NA
1700022I11Rik	67317	FALSE	Low	0	NA	NA	NA	NA	NA	NA	NA	NA
1700023C21Rik	73257	FALSE	Low	0	NA	NA	NA	NA	NA	NA	NA	NA
1700023D09Rik	102640359	FALSE	Low	6.92347	-0.0508361	0.83805	-0.06066	0.95163	NA	NA	7.04544	6.8015
1700023F02Rik	69433	FALSE	Low	0	NA	NA	NA	NA	NA	NA	NA	NA
1700023F06Rik	69441	FALSE	Low	0	NA	NA	NA	NA	NA	NA	NA	NA
1700024B18Rik	69393	FALSE	Low	0	NA	NA	NA	NA	NA	NA	NA	NA
1700024F13Rik	73270	FALSE	Low	1.23831	1.48606	1.95155	0.761474	0.446374	NA	NA	0.65153	1.82508
1700024G13Rik	67085	FALSE	Low	0	NA	NA	NA	NA	NA	NA	NA	NA
1700024I08Rik	75522	FALSE	Low	0	NA	NA	NA	NA	NA	NA	NA	NA
1700024N05Rik	75520	FALSE	Low	0	NA	NA	NA	NA	NA	NA	NA	NA
1700024P04Rik	69382	FALSE	Low	0	NA	NA	NA	NA	NA	NA	NA	NA
1700025B11Rik	76409	FALSE	Low	0	NA	NA	NA	NA	NA	NA	NA	NA
1700025C18Rik	72211	FALSE	Low	0	NA	NA	NA	NA	NA	NA	NA	NA
1700025F22Rik	69416	FALSE	Low	0	NA	NA	NA	NA	NA	NA	NA	NA
1700025F24Rik	67081	FALSE	Low	0	NA	NA	NA	NA	NA	NA	NA	NA
1700025G04Rik	69399	FALSE	OK	645.634	-0.0567705	0.0883942	-0.642242	0.520716	0.815452	NA	658.335	632.932
1700025J12Rik	69407	FALSE	Low	0	NA	NA	NA	NA	NA	NA	NA	NA
1700025K24Rik	69418	FALSE	Low	0	NA	NA	NA	NA	NA	NA	NA	NA
1700025M24Rik	72276	FALSE	Low	0	NA	NA	NA	NA	NA	NA	NA	NA
1700025N23Rik	69986	FALSE	Low	0.190134	-1.02579	4.08047	-0.251389	0.801513	NA	NA	0.255018	0.12525
1700026D11Rik	70371	FALSE	Low	0	NA	NA	NA	NA	NA	NA	NA	NA
1700026F02Rik	69419	FALSE	Low	0	NA	NA	NA	NA	NA	NA	NA	NA
1700026J14Rik	69432	FALSE	Low	0	NA	NA	NA	NA	NA	NA	NA	NA
1700027A15Rik	69449	FALSE	Low	0	NA	NA	NA	NA	NA	NA	NA	NA
1700027F06Rik	72268	FALSE	Low	0.14078	0.897766	4.08047	0.220015	0.825859	NA	NA	0.0983379	0.183221
1700027F09Rik	69999	FALSE	Low	0	NA	NA	NA	NA	NA	NA	NA	NA
1700027H10Rik	72274	FALSE	Low	0	NA	NA	NA	NA	NA	NA	NA	NA
1700027I24Rik	75567	FALSE	Low	0	NA	NA	NA	NA	NA	NA	NA	NA
1700027J07Rik	69443	FALSE	Low	0	NA	NA	NA	NA	NA	NA	NA	NA
1700028B04Rik	70001	FALSE	Low	0	NA	NA	NA	NA	NA	NA	NA	NA
1700028D13Rik	75569	FALSE	Low	0	NA	NA	NA	NA	NA	NA	NA	NA
1700028E10Rik	625175	FALSE	Low	4.71539	0.758075	0.969016	0.782314	0.43403	NA	NA	3.50426	5.92651
1700028I16Rik	70003	FALSE	Low	0.560103	1.24789	2.9256	0.426541	0.669713	NA	NA	0.331919	0.788288
1700028J19Rik	70004	FALSE	Low	8.7731	-0.309604	0.728461	-0.425011	0.670829	NA	NA	9.71086	7.83534
1700028K03Rik	76421	FALSE	Low	0.318228	1.76287	3.5779	0.49271	0.622218	NA	NA	0.144856	0.491601
1700028M03Rik	69460	FALSE	Low	0	NA	NA	NA	NA	NA	NA	NA	NA
1700028P14Rik	67483	FALSE	Low	0	NA	NA	NA	NA	NA	NA	NA	NA
1700028P15Rik	75655	FALSE	Low	0	NA	NA	NA	NA	NA	NA	NA	NA
1700029B22Rik	69495	FALSE	Low	0	NA	NA	NA	NA	NA	NA	NA	NA
1700029F12Rik	66479	FALSE	Low	0	NA	NA	NA	NA	NA	NA	NA	NA
1700029H14Rik	66501	FALSE	Low	0.189452	-1.02579	4.08047	-0.251389	0.801513	NA	NA	0.254104	0.124801
1700029I15Rik	75641	FALSE	Low	1.44512	0.124883	1.69932	0.0734901	0.941416	NA	NA	1.38261	1.50762
1700029J03Rik	72264	FALSE	Low	0	NA	NA	NA	NA	NA	NA	NA	NA
1700029J07Rik	69479	FALSE	Low	4.49039	0.246732	1.04279	0.236607	0.812962	NA	NA	4.10734	4.87343
1700029M20Rik	73937	FALSE	Low	0	NA	NA	NA	NA	NA	NA	NA	NA
1700029N11Rik	69491	FALSE	Low	0	NA	NA	NA	NA	NA	NA	NA	NA
1700029P11Rik	66346	FALSE	Low	0	NA	NA	NA	NA	NA	NA	NA	NA
1700030A11Rik	74179	FALSE	Low	0	NA	NA	NA	NA	NA	NA	NA	NA
1700030C10Rik	69513	FALSE	Low	7.08436	0.0106822	0.831408	0.0128483	0.989749	NA	NA	7.05813	7.11058
1700030C14Rik	75662	FALSE	Low	0	NA	NA	NA	NA	NA	NA	NA	NA
1700030F04Rik	72263	FALSE	Low	0	NA	NA	NA	NA	NA	NA	NA	NA
1700030F18Rik	NA	FALSE	Low	0	NA	NA	NA	NA	NA	NA	NA	NA
1700030J22Rik	69528	FALSE	Low	18.1528	-0.16005	0.466147	-0.343347	0.731337	NA	NA	19.1587	17.1469
1700030K09Rik	72254	FALSE	OK	172.709	0.029218	0.16076	0.18175	0.855779	0.958306	NA	170.96	174.457
1700030L20Rik	70055	FALSE	Low	0	NA	NA	NA	NA	NA	NA	NA	NA
1700030M09Rik	72259	FALSE	Low	0	NA	NA	NA	NA	NA	NA	NA	NA
1700030N03Rik	70011	FALSE	Low	0	NA	NA	NA	NA	NA	NA	NA	NA
1700030O20Rik	72286	FALSE	Low	0	NA	NA	NA	NA	NA	NA	NA	NA
1700031A10Rik	73286	FALSE	Low	0	NA	NA	NA	NA	NA	NA	NA	NA
1700031F05Rik	73300	FALSE	Low	0	NA	NA	NA	NA	NA	NA	NA	NA
1700031L13Rik	67327	FALSE	Low	0	NA	NA	NA	NA	NA	NA	NA	NA
1700031M16Rik	73302	FALSE	Low	0	NA	NA	NA	NA	NA	NA	NA	NA
1700031P21Rik	73278	FALSE	Low	0	NA	NA	NA	NA	NA	NA	NA	NA
1700034E13Rik	78414	FALSE	Low	0	NA	NA	NA	NA	NA	NA	NA	NA
1700034G24Rik	67325	FALSE	Low	0	NA	NA	NA	NA	NA	NA	NA	NA
1700034H15Rik	98736	FALSE	Low	7.87971	-0.267186	0.713193	-0.374633	0.707933	NA	NA	8.60729	7.15213
1700034I23Rik	73297	FALSE	Low	0	NA	NA	NA	NA	NA	NA	NA	NA
1700034J05Rik	73344	FALSE	Low	0	NA	NA	NA	NA	NA	NA	NA	NA
1700034K08Rik	78349	FALSE	Low	0	NA	NA	NA	NA	NA	NA	NA	NA
1700034P13Rik	73331	FALSE	Low	1.44225	-0.464745	1.76735	-0.262961	0.792581	NA	NA	1.67256	1.21194
1700036G14Rik	73283	FALSE	Low	0	NA	NA	NA	NA	NA	NA	NA	NA
1700037C18Rik	73261	FALSE	OK	41.007	0.137141	0.320158	0.428354	0.668393	0.88851	NA	39.0594	42.9545
Fabp4	11770	TRUE	OK	1238.28	0.628105	0.0826227	7.60209	2.91e-14	1.19e-11	8.87e-12	972.9	1503.65
1700039E22Rik	73322	FALSE	Low	0	NA	NA	NA	NA	NA	NA	NA	NA
1700039M10Rik	67518	FALSE	Low	0	NA	NA	NA	NA	NA	NA	NA	NA
1700040D17Rik	76602	FALSE	Low	5.22273	-0.189655	0.881364	-0.215184	0.829624	NA	NA	5.56553	4.87994
1700041A01Rik	73312	FALSE	Low	0	NA	NA	NA	NA	NA	NA	NA	NA
1700041C23Rik	67319	FALSE	Low	0	NA	NA	NA	NA	NA	NA	NA	NA
1700041M19Rik	76601	FALSE	Low	0	NA	NA	NA	NA	NA	NA	NA	NA
1700042G07Rik	67323	FALSE	Low	0	NA	NA	NA	NA	NA	NA	NA	NA
1700042G15Rik	73349	FALSE	Low	0	NA	NA	NA	NA	NA	NA	NA	NA
1700042O10Rik	73321	FALSE	Low	0.189452	-1.02579	4.08047	-0.251389	0.801513	NA	NA	0.254104	0.124801
1700044C05Rik	73306	FALSE	Low	0	NA	NA	NA	NA	NA	NA	NA	NA
1700044K03Rik	67321	FALSE	Low	0	NA	NA	NA	NA	NA	NA	NA	NA
1700045H11Rik	73348	FALSE	Low	0	NA	NA	NA	NA	NA	NA	NA	NA
1700046C09Rik	73307	FALSE	Low	0	NA	NA	NA	NA	NA	NA	NA	NA
1700047A11Rik	76604	FALSE	Low	0	NA	NA	NA	NA	NA	NA	NA	NA
1700047E10Rik	74328	FALSE	Low	0	NA	NA	NA	NA	NA	NA	NA	NA
1700047G03Rik	73339	FALSE	Low	0	NA	NA	NA	NA	NA	NA	NA	NA
Aph1c	68318	TRUE	OK	1396.15	0.634348	0.0835551	7.59197	3.15e-14	1.24e-11	9.24e-12	1094.06	1698.24
1700047L14Rik	73295	FALSE	Low	0	NA	NA	NA	NA	NA	NA	NA	NA
1700047M11Rik	67330	FALSE	Low	0.173421	0.897766	4.08047	0.220015	0.825859	NA	NA	0.121139	0.225703
1700048M11Rik	100503166	FALSE	Low	0	NA	NA	NA	NA	NA	NA	NA	NA
1700048O20Rik	69430	FALSE	Low	1.93061	3.29009	1.72779	1.90421	0.0568824	NA	NA	0.358126	3.50309
1700049E15Rik	100039727	FALSE	Low	0	NA	NA	NA	NA	NA	NA	NA	NA
1700049E17Rik1	666214	FALSE	Low	0	NA	NA	NA	NA	NA	NA	NA	NA
1700049E17Rik2	100041722	FALSE	Low	0	NA	NA	NA	NA	NA	NA	NA	NA
1700049E22Rik	73395	FALSE	Low	0	NA	NA	NA	NA	NA	NA	NA	NA
1700049L16Rik	108950	FALSE	Low	0	NA	NA	NA	NA	NA	NA	NA	NA
1700051A21Rik	73366	FALSE	Low	0	NA	NA	NA	NA	NA	NA	NA	NA
1700052I22Rik	67340	FALSE	Low	0	NA	NA	NA	NA	NA	NA	NA	NA
1700052K11Rik	73431	FALSE	OK	56.2462	0.261588	0.271755	0.962589	0.335754	0.682622	NA	51.1608	61.3315
1700054A03Rik	78457	FALSE	Low	0	NA	NA	NA	NA	NA	NA	NA	NA
1700054K19Rik	67336	FALSE	Low	0	NA	NA	NA	NA	NA	NA	NA	NA
1700054M17Rik	73358	FALSE	Low	0.471012	0.669893	3.13548	0.213649	0.830821	NA	NA	0.363581	0.578442
1700055C04Rik	73397	FALSE	Low	0	NA	NA	NA	NA	NA	NA	NA	NA
1700055D16Rik	105242798	FALSE	Low	0.68117	1.41635	2.42058	0.585129	0.558461	NA	NA	0.371301	0.991038
1700056E22Rik	73363	FALSE	Low	6.78845	0.601055	0.810244	0.74182	0.458196	NA	NA	5.39445	8.18244
1700057G04Rik	78459	FALSE	Low	0	NA	NA	NA	NA	NA	NA	NA	NA
1700057H15Rik	78460	FALSE	Low	0	NA	NA	NA	NA	NA	NA	NA	NA
1700057H21Rik	73375	FALSE	Low	0	NA	NA	NA	NA	NA	NA	NA	NA
1700060C16Rik	73425	FALSE	Low	0	NA	NA	NA	NA	NA	NA	NA	NA
1700060C20Rik	73399	FALSE	Low	0	NA	NA	NA	NA	NA	NA	NA	NA
1700061F12Rik	73438	FALSE	Low	0	NA	NA	NA	NA	NA	NA	NA	NA
1700061G19Rik	78625	FALSE	Low	1.80302	1.19401	1.6604	0.719111	0.472072	NA	NA	1.09677	2.50927
1700061I17Rik	433646	FALSE	Low	0	NA	NA	NA	NA	NA	NA	NA	NA
1700061J23Rik	76993	FALSE	Low	0	NA	NA	NA	NA	NA	NA	NA	NA
1700061N14Rik	105243184	FALSE	Low	0	NA	NA	NA	NA	NA	NA	NA	NA
1700063A18Rik	73454	FALSE	Low	0	NA	NA	NA	NA	NA	NA	NA	NA
1700063D05Rik	78500	FALSE	Low	0	NA	NA	NA	NA	NA	NA	NA	NA
1700063H04Rik	74269	FALSE	Low	0	NA	NA	NA	NA	NA	NA	NA	NA
1700063O14Rik	73452	FALSE	Low	0	NA	NA	NA	NA	NA	NA	NA	NA
1700064J06Rik	73400	FALSE	Low	0	NA	NA	NA	NA	NA	NA	NA	NA
1700064M15Rik	73457	FALSE	Low	0.451565	0.790149	2.96276	0.266694	0.789705	NA	NA	0.330907	0.572223
1700065D16Rik	73410	FALSE	Low	0.137367	-1.02579	4.08047	-0.251389	0.801513	NA	NA	0.184245	0.0904903
1700065I16Rik	78462	FALSE	Low	0	NA	NA	NA	NA	NA	NA	NA	NA
1700065J11Rik	73409	FALSE	Low	0	NA	NA	NA	NA	NA	NA	NA	NA
1700065J18Rik	73455	FALSE	Low	0	NA	NA	NA	NA	NA	NA	NA	NA
1700065L07Rik	73408	FALSE	Low	0	NA	NA	NA	NA	NA	NA	NA	NA
1700065O20Rik	76609	FALSE	Low	0	NA	NA	NA	NA	NA	NA	NA	NA
1700066B17Rik	73426	FALSE	Low	0	NA	NA	NA	NA	NA	NA	NA	NA
1700066B19Rik	73449	FALSE	Low	3.11419	-0.701606	1.17267	-0.598298	0.549641	NA	NA	3.85685	2.37153
1700066C05Rik	78654	FALSE	Low	0	NA	NA	NA	NA	NA	NA	NA	NA
1700066J03Rik	67339	FALSE	Low	0	NA	NA	NA	NA	NA	NA	NA	NA
Skil	20482	TRUE	OK	1780.32	-0.724772	0.0957368	-7.57046	3.72e-14	1.42e-11	1.05e-11	2218.33	1342.3
1700066N21Rik	73471	FALSE	Low	0	NA	NA	NA	NA	NA	NA	NA	NA
1700066O22Rik	74916	FALSE	Low	0	NA	NA	NA	NA	NA	NA	NA	NA
1700067G17Rik	73475	FALSE	Low	0	NA	NA	NA	NA	NA	NA	NA	NA
1700067K01Rik	73453	FALSE	Low	2.10024	-0.211438	1.34477	-0.15723	0.875063	NA	NA	2.25387	1.94661
1700067P10Rik	68224	FALSE	Low	0	NA	NA	NA	NA	NA	NA	NA	NA
1700069L16Rik	381707	FALSE	Low	0	NA	NA	NA	NA	NA	NA	NA	NA
1700069P05Rik	73531	FALSE	Low	0	NA	NA	NA	NA	NA	NA	NA	NA
1700071K01Rik	237880	FALSE	Low	0.314184	1.74803	3.59529	0.486201	0.626825	NA	NA	0.144154	0.484214
1700071M16Rik	73504	FALSE	Low	0.330772	-0.0612173	3.57093	-0.0171432	0.986322	NA	NA	0.337788	0.323755
1700072B07Rik	73529	FALSE	Low	0	NA	NA	NA	NA	NA	NA	NA	NA
1700072I22Rik	78629	FALSE	Low	0	NA	NA	NA	NA	NA	NA	NA	NA
1700072O05Rik	73505	FALSE	Low	0	NA	NA	NA	NA	NA	NA	NA	NA
1700073E17Rik	381827	FALSE	Low	0.189452	-1.02579	4.08047	-0.251389	0.801513	NA	NA	0.254104	0.124801
1700074H08Rik	73480	FALSE	Low	0	NA	NA	NA	NA	NA	NA	NA	NA
1700074P13Rik	73481	FALSE	Low	0	NA	NA	NA	NA	NA	NA	NA	NA
1700080E11Rik	NA	FALSE	Low	0	NA	NA	NA	NA	NA	NA	NA	NA
1700080N15Rik	73489	FALSE	Low	0	NA	NA	NA	NA	NA	NA	NA	NA
1700080O16Rik	74279	FALSE	Low	0	NA	NA	NA	NA	NA	NA	NA	NA
1700081H04Rik	73477	FALSE	Low	0	NA	NA	NA	NA	NA	NA	NA	NA
1700083H02Rik	67348	FALSE	Low	0	NA	NA	NA	NA	NA	NA	NA	NA
1700084D21Rik	76720	FALSE	Low	0	NA	NA	NA	NA	NA	NA	NA	NA
1700084E18Rik	67350	FALSE	Low	0.682224	0.0639765	2.5727	0.0248675	0.980161	NA	NA	0.6671	0.697348
1700084F23Rik	74280	FALSE	Low	0	NA	NA	NA	NA	NA	NA	NA	NA
1700084J12Rik	73486	FALSE	Low	0.137367	-1.02579	4.08047	-0.251389	0.801513	NA	NA	0.184245	0.0904903
1700084M14Rik	73487	FALSE	Low	0	NA	NA	NA	NA	NA	NA	NA	NA
1700085C21Rik	74283	FALSE	Low	0	NA	NA	NA	NA	NA	NA	NA	NA
1700086L19Rik	74284	FALSE	Low	0.378905	-2.05262	3.64393	-0.563298	0.573232	NA	NA	0.610622	0.147188
1700086O06Rik	73516	FALSE	OK	28.5298	0.284207	0.387418	0.733592	0.463198	0.779846	NA	25.7287	31.3309
1700088E04Rik	27660	FALSE	Low	4.36151	-0.139647	0.975589	-0.143142	0.886178	NA	NA	4.57243	4.15058
1700091H14Rik	73553	FALSE	Low	0	NA	NA	NA	NA	NA	NA	NA	NA
1700092C02Rik	67357	FALSE	Low	0	NA	NA	NA	NA	NA	NA	NA	NA
1700092C10Rik	73554	FALSE	Low	0	NA	NA	NA	NA	NA	NA	NA	NA
1700092E19Rik	73576	FALSE	Low	0	NA	NA	NA	NA	NA	NA	NA	NA
1700092K14Rik	73536	FALSE	Low	0	NA	NA	NA	NA	NA	NA	NA	NA
1700092M07Rik	74307	FALSE	Low	1.70666	1.20174	1.56573	0.767532	0.442765	NA	NA	1.03428	2.37904
1700093K21Rik	67358	FALSE	Low	2.38796	1.14884	1.35384	0.848579	0.396116	NA	NA	1.48442	3.2915
1700094D03Rik	73545	FALSE	OK	75.4943	0.0416343	0.233619	0.178215	0.858554	0.958683	NA	74.405	76.5835
1700094J05Rik	67523	FALSE	Low	0	NA	NA	NA	NA	NA	NA	NA	NA
1700094M24Rik	74304	FALSE	Low	0	NA	NA	NA	NA	NA	NA	NA	NA
1700095A21Rik	67524	FALSE	Low	0	NA	NA	NA	NA	NA	NA	NA	NA
1700095B10Rik	67360	FALSE	Low	0	NA	NA	NA	NA	NA	NA	NA	NA
1700095J03Rik	74293	FALSE	Low	0.177422	0.897766	4.08047	0.220015	0.825859	NA	NA	0.123934	0.230911
1700095J12Rik	73563	FALSE	Low	0	NA	NA	NA	NA	NA	NA	NA	NA
1700096J18Rik	67927	FALSE	Low	0	NA	NA	NA	NA	NA	NA	NA	NA
1700096K18Rik	73571	FALSE	OK	45.8811	0.384863	0.306033	1.25759	0.208541	0.545803	NA	39.7974	51.9648
1700096P03Rik	73557	FALSE	Low	0	NA	NA	NA	NA	NA	NA	NA	NA
1700097N02Rik	67522	FALSE	Low	0.638014	-1.43477	2.60771	-0.550202	0.582181	NA	NA	0.931471	0.344558
1700099I09Rik	76624	FALSE	Low	12.0652	0.151624	0.572557	0.264818	0.79115	NA	NA	11.4318	12.6986
1700100I10Rik	74982	FALSE	Low	0	NA	NA	NA	NA	NA	NA	NA	NA
1700100L14Rik	73584	FALSE	Low	0	NA	NA	NA	NA	NA	NA	NA	NA
1700101I11Rik	100504641	FALSE	Low	2.72336	0.424088	1.22546	0.346066	0.729293	NA	NA	2.32595	3.12078
1700101O22Rik	73575	FALSE	Low	0	NA	NA	NA	NA	NA	NA	NA	NA
1700102H20Rik	68230	FALSE	Low	4.28065	-0.242469	1.06449	-0.227779	0.819818	NA	NA	4.63953	3.92178
1700102P08Rik	112418	FALSE	Low	2.94964	-0.700243	1.14227	-0.613028	0.539858	NA	NA	3.65175	2.24754
1700104L18Rik	73592	FALSE	Low	0	NA	NA	NA	NA	NA	NA	NA	NA
1700105P06Rik	654802	FALSE	Low	0.318245	1.76291	3.57783	0.492732	0.622202	NA	NA	0.14486	0.49163
1700108F19Rik	73272	FALSE	Low	0	NA	NA	NA	NA	NA	NA	NA	NA
1700108J01Rik	68245	FALSE	Low	0	NA	NA	NA	NA	NA	NA	NA	NA
1700109G14Rik	67355	FALSE	Low	0.173421	0.897766	4.08047	0.220015	0.825859	NA	NA	0.121139	0.225703
1700109G15Rik	78471	FALSE	Low	0	NA	NA	NA	NA	NA	NA	NA	NA
1700109H08Rik	77036	FALSE	Low	4.13211	0.687231	0.993161	0.691964	0.48896	NA	NA	3.16614	5.09808
1700109I08Rik	73591	FALSE	Low	0	NA	NA	NA	NA	NA	NA	NA	NA
1700109K24Rik	74303	FALSE	Low	0	NA	NA	NA	NA	NA	NA	NA	NA
1700110C19Rik	76634	FALSE	Low	2.86594	-0.15446	1.20359	-0.128332	0.897886	NA	NA	3.01921	2.71267
1700110I01Rik	73549	FALSE	Low	0	NA	NA	NA	NA	NA	NA	NA	NA
1700110I07Rik	77001	FALSE	Low	0	NA	NA	NA	NA	NA	NA	NA	NA
1700110K17Rik	73558	FALSE	Low	0.940301	0.236516	2.24111	0.105535	0.915951	NA	NA	0.863397	1.01721
1700111N16Rik	74305	FALSE	Low	0	NA	NA	NA	NA	NA	NA	NA	NA
1700112H15Rik	73590	FALSE	Low	1.40414	-1.73623	1.9267	-0.901144	0.367512	NA	NA	2.15996	0.648318
1700112J05Rik	68246	FALSE	Low	0	NA	NA	NA	NA	NA	NA	NA	NA
1700112J16Rik	76628	FALSE	Low	2.40549	2.14849	1.54718	1.38865	0.164938	NA	NA	0.885406	3.92557
1700113A16Rik	76642	FALSE	Low	11.3335	-0.375359	0.643646	-0.583176	0.559774	NA	NA	12.7996	9.86738
1700113B09Rik	78638	FALSE	Low	0	NA	NA	NA	NA	NA	NA	NA	NA
1700113H08Rik	76640	FALSE	Low	0	NA	NA	NA	NA	NA	NA	NA	NA
1700116B05Rik	78639	FALSE	Low	0	NA	NA	NA	NA	NA	NA	NA	NA
1700119H24Rik	76649	FALSE	Low	0	NA	NA	NA	NA	NA	NA	NA	NA
1700120C14Rik	73600	FALSE	Low	1.79339	0.669202	1.48343	0.451117	0.651905	NA	NA	1.38476	2.20203
1700120E14Rik	73606	FALSE	Low	0	NA	NA	NA	NA	NA	NA	NA	NA
1700120G07Rik	74314	FALSE	Low	0	NA	NA	NA	NA	NA	NA	NA	NA
1700120K04Rik	68232	FALSE	Low	1.19965	3.68968	2.19736	1.67914	0.093124	NA	NA	0.17257	2.22674
1700121L16Rik	76643	FALSE	Low	0	NA	NA	NA	NA	NA	NA	NA	NA
1700121N20Rik	76639	FALSE	Low	0	NA	NA	NA	NA	NA	NA	NA	NA
1700122C19Rik	78640	FALSE	Low	0	NA	NA	NA	NA	NA	NA	NA	NA
1700122H20Rik	73617	FALSE	Low	0	NA	NA	NA	NA	NA	NA	NA	NA
1700122O11Rik	76651	FALSE	Low	0	NA	NA	NA	NA	NA	NA	NA	NA
1700123J17Rik	76728	FALSE	Low	0	NA	NA	NA	NA	NA	NA	NA	NA
1700123K08Rik	76658	FALSE	Low	0	NA	NA	NA	NA	NA	NA	NA	NA
1700123L14Rik	78482	FALSE	Low	0	NA	NA	NA	NA	NA	NA	NA	NA
1700123M08Rik	100503636	FALSE	Low	13.9933	0.344358	0.537283	0.640925	0.521571	NA	NA	12.3312	15.6555
1700123O12Rik	73624	FALSE	Low	0	NA	NA	NA	NA	NA	NA	NA	NA
Arhgap19	71085	TRUE	OK	3702.58	0.512773	0.0682817	7.50967	5.93e-14	2.19e-11	1.62e-11	3051.42	4353.74
1700123O21Rik	68238	FALSE	Low	0	NA	NA	NA	NA	NA	NA	NA	NA
1700124L16Rik	67934	FALSE	Low	0.455551	0.803827	2.95403	0.272112	0.785536	NA	NA	0.331826	0.579277
1700125G02Rik	73628	FALSE	Low	0	NA	NA	NA	NA	NA	NA	NA	NA
1700125G22Rik	76657	FALSE	Low	0	NA	NA	NA	NA	NA	NA	NA	NA
1700125H03Rik	73609	FALSE	Low	0	NA	NA	NA	NA	NA	NA	NA	NA
1700125H20Rik	73634	FALSE	Low	0	NA	NA	NA	NA	NA	NA	NA	NA
1700126H18Rik	73639	FALSE	Low	0	NA	NA	NA	NA	NA	NA	NA	NA
1700128A07Rik	73631	FALSE	Low	0	NA	NA	NA	NA	NA	NA	NA	NA
1700128F08Rik	76669	FALSE	Low	0	NA	NA	NA	NA	NA	NA	NA	NA
1700129C05Rik	67932	FALSE	Low	0	NA	NA	NA	NA	NA	NA	NA	NA
1810006J02Rik	69030	FALSE	Low	0.137367	-1.02579	4.08047	-0.251389	0.801513	NA	NA	0.184245	0.0904903
1810007C17Rik	69054	FALSE	Low	0	NA	NA	NA	NA	NA	NA	NA	NA
1810007D17Rik	69055	FALSE	Low	0	NA	NA	NA	NA	NA	NA	NA	NA
1810008I18Rik	100503969	FALSE	Low	0	NA	NA	NA	NA	NA	NA	NA	NA
Ly9	17085	TRUE	OK	3094.6	0.39303	0.0534708	7.35037	1.98e-13	7.08e-11	5.22e-11	2675.66	3513.54
1810009J06Rik	73626	FALSE	Low	0	NA	NA	NA	NA	NA	NA	NA	NA
1810010D01Rik	NA	FALSE	Low	1.91549	0.485319	1.4083	0.344614	0.730385	NA	NA	1.59631	2.23467
1810010H24Rik	69066	FALSE	Low	5.86985	-0.203971	0.815408	-0.250146	0.802475	NA	NA	6.2841	5.45559
1810012K16Rik	69108	FALSE	Low	0	NA	NA	NA	NA	NA	NA	NA	NA
1810013A23Rik	69050	FALSE	Low	0	NA	NA	NA	NA	NA	NA	NA	NA
Timp2	21858	TRUE	OK	3979.1	0.425239	0.0581201	7.31656	2.54e-13	8.83e-11	6.5e-11	3396.88	4561.31
1810014B01Rik	66263	FALSE	OK	90.1863	-0.0887233	0.214592	-0.413452	0.679276	0.892791	NA	92.9586	87.414
1810018F18Rik	69166	FALSE	Low	0	NA	NA	NA	NA	NA	NA	NA	NA
1810019D21Rik	69771	FALSE	Low	2.36203	1.7423	1.41515	1.23117	0.218259	NA	NA	1.08707	3.63699
1810020O05Rik	613264	FALSE	Low	0.189452	-1.02579	4.08047	-0.251389	0.801513	NA	NA	0.254104	0.124801
1810021B22Rik	69120	FALSE	Low	12.572	0.353677	0.58347	0.606163	0.544407	NA	NA	11.0387	14.1054
Ssh2	237860	TRUE	OK	1101.21	-0.52793	0.0722802	-7.30393	2.79e-13	9.42e-11	6.92e-11	1300.47	901.943
1810024B03Rik	329509	FALSE	Low	0.641088	-0.0576353	2.48288	-0.0232131	0.98148	NA	NA	0.653892	0.628284
1810026B05Rik	69170	FALSE	OK	462.823	0.315627	0.10898	2.8962	0.00377708	0.0396646	NA	412.397	513.249
Itpr3	16440	TRUE	OK	1826.78	-0.54825	0.0754745	-7.26405	3.76e-13	1.23e-10	9.01e-11	2169.77	1483.79
Ncoa4	27057	TRUE	OK	6392.36	0.557978	0.0772072	7.22703	4.94e-13	1.53e-10	1.15e-10	5171.38	7613.34
1810034E14Rik	66503	FALSE	OK	75.6314	0.173231	0.232744	0.744298	0.456696	0.77577	NA	71.0961	80.1667
Dock8	76088	TRUE	OK	5384.17	-0.373021	0.052109	-7.15846	8.16e-13	2.46e-10	1.85e-10	6076.37	4691.96
1810041H14Rik	78312	FALSE	Low	0.507654	0.803558	2.85344	0.281611	0.778242	NA	NA	0.369822	0.645487
Ralgapa2	241694	TRUE	OK	1802.56	-0.641419	0.0896986	-7.15083	8.63e-13	2.53e-10	1.9e-10	2196.79	1408.32
1810044D09Rik	69798	FALSE	Low	16.4732	0.337494	0.497608	0.678234	0.497624	NA	NA	14.5551	18.3913
1810046K07Rik	69809	FALSE	Low	0	NA	NA	NA	NA	NA	NA	NA	NA
1810053B23Rik	69857	FALSE	Low	0	NA	NA	NA	NA	NA	NA	NA	NA
1810055G02Rik	72056	FALSE	OK	212.254	-0.236015	0.153293	-1.53963	0.123651	0.4106	NA	229.578	194.931
Gcnt1	14537	TRUE	OK	2514.54	-0.471625	0.066153	-7.12931	1.01e-12	2.89e-10	2.16e-10	2921.93	2107.15
1810062G17Rik	72282	FALSE	Low	3.43995	0.0721851	1.14018	0.0633101	0.94952	NA	NA	3.35391	3.526
1810062O18Rik	75602	FALSE	Low	9.26015	0.371298	0.706348	0.525659	0.599125	NA	NA	8.07506	10.4452
1810063I02Rik	69854	FALSE	Low	0	NA	NA	NA	NA	NA	NA	NA	NA
1810064F22Rik	69862	FALSE	Low	0	NA	NA	NA	NA	NA	NA	NA	NA
1810065E05Rik	69864	FALSE	Low	0	NA	NA	NA	NA	NA	NA	NA	NA
2010001A14Rik	76516	FALSE	OK	20.2452	0.388297	0.445127	0.872328	0.383029	0.722603	NA	17.537	22.9533
2010003K11Rik	69861	FALSE	Low	0	NA	NA	NA	NA	NA	NA	NA	NA
2010005H15Rik	NA	FALSE	Low	1.59624	0.881376	1.88087	0.4686	0.639356	NA	NA	1.12327	2.06921
2010009K17Rik	72340	FALSE	Low	0	NA	NA	NA	NA	NA	NA	NA	NA
2010010A06Rik	100503117	FALSE	Low	0	NA	NA	NA	NA	NA	NA	NA	NA
2010016I18Rik	69206	FALSE	Low	3.85502	1.11771	1.11023	1.00674	0.314062	NA	NA	2.43217	5.27786
2010106C02Rik	72104	FALSE	Low	0	NA	NA	NA	NA	NA	NA	NA	NA
2010106E10Rik	67715	FALSE	Low	0	NA	NA	NA	NA	NA	NA	NA	NA
2010109A12Rik	75610	FALSE	Low	1.37089	-0.0783661	1.66019	-0.0472032	0.962351	NA	NA	1.40811	1.33367
2010109I03Rik	NA	FALSE	Low	0	NA	NA	NA	NA	NA	NA	NA	NA
Ms4a7	109225	TRUE	OK	4455.03	0.469624	0.0662101	7.09293	1.31e-12	3.67e-10	2.74e-10	3736.27	5173.79
2010204K13Rik	68355	FALSE	Low	12.2888	-0.53533	0.60078	-0.891058	0.372898	NA	NA	14.543	10.0347
2010300C02Rik	72097	FALSE	Low	8.56086	0.00250776	0.720205	0.003482	0.997222	NA	NA	8.55342	8.5683
2010308F09Rik	72122	FALSE	Low	0.177422	0.897766	4.08047	0.220015	0.825859	NA	NA	0.123934	0.230911
2010310C07Rik	72131	FALSE	Low	0	NA	NA	NA	NA	NA	NA	NA	NA
Phactr4	100169	TRUE	OK	607.728	-0.66116	0.094127	-7.02413	2.15e-12	5.88e-10	4.37e-10	744.596	470.86
Aplp2	11804	TRUE	OK	11001.4	0.368593	0.0528753	6.97098	3.15e-12	8.39e-10	6.23e-10	9603.59	12399.1
2200002D01Rik	72275	FALSE	Low	2.74773	0.446908	1.19451	0.374134	0.708305	NA	NA	2.32552	3.16995
2200002J24Rik	69147	FALSE	Low	0.487499	2.37395	3.02267	0.785384	0.432229	NA	NA	0.157675	0.817323
2210010C04Rik	67373	FALSE	Low	0	NA	NA	NA	NA	NA	NA	NA	NA
2210011C24Rik	70134	FALSE	OK	25.0247	0.0901665	0.410843	0.219467	0.826286	0.948613	NA	24.243	25.8065
Calcrl	54598	TRUE	OK	2149.56	-0.600256	0.0867202	-6.92176	4.46e-12	1.16e-09	8.61e-10	2590.4	1708.72
Kcnn4	16534	TRUE	OK	3728.42	-0.503128	0.0735502	-6.8406	7.89e-12	2.01e-09	1.49e-09	4372.03	3084.8
2210039B01Rik	73644	FALSE	Low	0	NA	NA	NA	NA	NA	NA	NA	NA
2210404E10Rik	72305	FALSE	Low	0	NA	NA	NA	NA	NA	NA	NA	NA
2210406O10Rik	76710	FALSE	Low	3.25832	-0.394425	1.11541	-0.353614	0.723628	NA	NA	3.70097	2.81567
2210407C18Rik	78354	FALSE	Low	0	NA	NA	NA	NA	NA	NA	NA	NA
Abcg1	11307	TRUE	OK	1215.38	0.598619	0.0878927	6.81079	9.71e-12	2.42e-09	1.79e-09	966.79	1463.98
2210408I21Rik	72371	FALSE	OK	66.0192	0.206572	0.260951	0.791611	0.428587	0.757586	NA	61.3007	70.7376
2210409D07Rik	70157	FALSE	Low	0	NA	NA	NA	NA	NA	NA	NA	NA
2210409E12Rik	72381	FALSE	Low	0	NA	NA	NA	NA	NA	NA	NA	NA
2210414B05Rik	70143	FALSE	Low	0	NA	NA	NA	NA	NA	NA	NA	NA
2210416O15Rik	70393	FALSE	Low	0.314097	1.74778	3.59565	0.486081	0.62691	NA	NA	0.144134	0.48406
2210417A02Rik	70138	FALSE	Low	1.81826	0.331844	1.63833	0.20255	0.839487	NA	NA	1.61006	2.02645
2210418O10Rik	100504263	FALSE	OK	238.655	0.326237	0.429824	0.759001	0.447852	0.772643	NA	211.786	265.524
2210420H20Rik	76961	FALSE	Low	0	NA	NA	NA	NA	NA	NA	NA	NA
2300002M23Rik	69542	FALSE	Low	0	NA	NA	NA	NA	NA	NA	NA	NA
2300003K06Rik	100502865	FALSE	Low	0	NA	NA	NA	NA	NA	NA	NA	NA
Adgre5	26364	TRUE	OK	1317.53	0.478639	0.0711533	6.72687	1.73e-11	4.14e-09	3.05e-09	1100.96	1534.11
2310001H17Rik	76432	FALSE	OK	20.7516	0.842101	0.448683	1.87683	0.0605416	0.268755	NA	14.8615	26.6417
2310001K24Rik	69517	FALSE	Low	0	NA	NA	NA	NA	NA	NA	NA	NA
2310002D06Rik	69522	FALSE	Low	0	NA	NA	NA	NA	NA	NA	NA	NA
2310002F09Rik	100504720	FALSE	Low	0	NA	NA	NA	NA	NA	NA	NA	NA
2310002L09Rik	71886	FALSE	Low	0	NA	NA	NA	NA	NA	NA	NA	NA
2310003N18Rik	71873	FALSE	Low	0	NA	NA	NA	NA	NA	NA	NA	NA
2310005A03Rik	100504268	FALSE	Low	0	NA	NA	NA	NA	NA	NA	NA	NA
2310005E17Rik	70090	FALSE	Low	0	NA	NA	NA	NA	NA	NA	NA	NA
2310007B03Rik	NA	FALSE	Low	0.137367	-1.02579	4.08047	-0.251389	0.801513	NA	NA	0.184245	0.0904903
2310008N11Rik	72316	FALSE	Low	0	NA	NA	NA	NA	NA	NA	NA	NA
Rilpl2	80291	TRUE	OK	846.75	0.631753	0.0939065	6.72747	1.73e-11	4.14e-09	3.05e-09	664.262	1029.24
Fcgr3	14131	TRUE	OK	8688.84	0.409902	0.0616174	6.65237	2.88e-11	6.74e-09	4.96e-09	7462.73	9914.95
2310010J17Rik	78329	FALSE	Low	15.7403	0.201659	0.501702	0.40195	0.687721	NA	NA	14.642	16.8386
P2rx4	18438	TRUE	OK	3349.2	0.447848	0.0679497	6.59088	4.37e-11	1e-08	7.37e-09	2833.5	3864.91
2310015A10Rik	69548	FALSE	OK	171.738	0.51635	0.176923	2.9185	0.00351717	0.0379437	NA	141.329	202.147
2310015D24Rik	70100	FALSE	Low	0	NA	NA	NA	NA	NA	NA	NA	NA
2310016D03Rik	69566	FALSE	Low	0	NA	NA	NA	NA	NA	NA	NA	NA
2310016G11Rik	69578	FALSE	Low	0	NA	NA	NA	NA	NA	NA	NA	NA
2310020H05Rik	69603	FALSE	Low	0	NA	NA	NA	NA	NA	NA	NA	NA
Slc26a11	268512	TRUE	OK	736.912	0.616315	0.0943639	6.53126	6.52e-11	1.47e-08	1.08e-08	581.86	891.965
Litaf	56722	TRUE	OK	5498.13	0.302471	0.0470782	6.42485	1.32e-10	2.85e-08	2.13e-08	4923.88	6072.39
2310030A07Rik	75584	FALSE	Low	0	NA	NA	NA	NA	NA	NA	NA	NA
2310030G06Rik	66952	FALSE	Low	0.190134	-1.02579	4.08047	-0.251389	0.801513	NA	NA	0.255018	0.12525
Pltp	18830	TRUE	OK	4770.19	0.420044	0.0654258	6.42017	1.36e-10	2.89e-08	2.16e-08	4080.63	5459.75
2310034C09Rik	117172	FALSE	Low	0	NA	NA	NA	NA	NA	NA	NA	NA
2310034G01Rik	75579	FALSE	Low	7.72794	-0.557925	0.745066	-0.748826	0.453962	NA	NA	9.20388	6.252
2310034O05Rik	69571	FALSE	Low	0	NA	NA	NA	NA	NA	NA	NA	NA
Cpd	12874	TRUE	OK	7153.21	-0.403068	0.0634005	-6.3575	2.05e-10	4.27e-08	3.18e-08	8146.01	6160.4
2310039L15Rik	69629	FALSE	Low	0.468231	-0.909856	2.9292	-0.310616	0.756093	NA	NA	0.611173	0.325289
Dmwd	13401	TRUE	OK	295.505	-1.09579	0.172588	-6.34918	2.16e-10	4.43e-08	3.3e-08	402.628	188.381
2310043L19Rik	75589	FALSE	Low	0	NA	NA	NA	NA	NA	NA	NA	NA
2310043M15Rik	102633000	FALSE	Low	2.07955	-0.205309	1.57981	-0.129958	0.896599	NA	NA	2.22727	1.93183
2310043O21Rik	69679	FALSE	Low	0	NA	NA	NA	NA	NA	NA	NA	NA
2310050C09Rik	66533	FALSE	Low	0	NA	NA	NA	NA	NA	NA	NA	NA
2310057J18Rik	67719	FALSE	Low	0	NA	NA	NA	NA	NA	NA	NA	NA
2310057M21Rik	68277	FALSE	OK	216.647	-0.119126	0.147331	-0.808563	0.418766	0.751536	NA	225.586	207.707
2310057N15Rik	69696	FALSE	Low	0	NA	NA	NA	NA	NA	NA	NA	NA
Laptm4a	17775	TRUE	OK	7067.14	0.347777	0.0548226	6.34367	2.24e-10	4.51e-08	3.35e-08	6219.44	7914.84
2310061N02Rik	69661	FALSE	Low	0	NA	NA	NA	NA	NA	NA	NA	NA
2310065F04Rik	74184	FALSE	Low	0	NA	NA	NA	NA	NA	NA	NA	NA
2310068J16Rik	70281	FALSE	Low	3.49793	-0.450845	1.0545	-0.427545	0.668983	NA	NA	4.04008	2.95578
2310069B03Rik	69652	FALSE	Low	1.71924	0.522092	1.53776	0.339516	0.734221	NA	NA	1.41151	2.02698
2310069G16Rik	69659	FALSE	Low	0	NA	NA	NA	NA	NA	NA	NA	NA
2310075C17Rik	70194	FALSE	Low	0	NA	NA	NA	NA	NA	NA	NA	NA
2310079G19Rik	69699	FALSE	Low	0	NA	NA	NA	NA	NA	NA	NA	NA
2310081J21Rik	69211	FALSE	Low	0	NA	NA	NA	NA	NA	NA	NA	NA
2400006E01Rik	78648	FALSE	Low	0	NA	NA	NA	NA	NA	NA	NA	NA
Tnfrsf1b	21938	TRUE	OK	4836.99	0.366129	0.0578753	6.32617	2.51e-10	4.96e-08	3.69e-08	4226.49	5447.48
2410003L11Rik	69729	FALSE	Low	2.95389	-0.0170363	1.2414	-0.0137235	0.989051	NA	NA	2.97134	2.93645
Luzp1	269593	TRUE	OK	1653.95	-0.452689	0.0717791	-6.30669	2.85e-10	5.54e-08	4.1e-08	1911.33	1396.57
2410004I01Rik	69739	FALSE	Low	0	NA	NA	NA	NA	NA	NA	NA	NA
2410004P03Rik	73667	FALSE	Low	2.6325	0.42435	1.23778	0.342831	0.731726	NA	NA	2.24811	3.0169
Ralgds	19730	TRUE	OK	494.059	0.728722	0.115928	6.28597	3.26e-10	6.22e-08	4.61e-08	371.868	616.249
2410012E07Rik	73648	FALSE	Low	0	NA	NA	NA	NA	NA	NA	NA	NA
Macf1	11426	TRUE	OK	15156.8	-0.307024	0.0490516	-6.25921	3.87e-10	7.27e-08	5.37e-08	16763.5	13550
2410017I17Rik	675325	FALSE	Low	0	NA	NA	NA	NA	NA	NA	NA	NA
2410018L13Rik	69732	FALSE	Low	0.850316	1.84359	2.37698	0.7756	0.437985	NA	NA	0.370587	1.33004
2410021H03Rik	69750	FALSE	Low	0.177422	0.897766	4.08047	0.220015	0.825859	NA	NA	0.123934	0.230911
2410022M11Rik	100503842	FALSE	OK	41.3364	0.320874	0.327297	0.980378	0.3269	0.674341	NA	36.7583	45.9144
2410124H12Rik	76785	FALSE	Low	0	NA	NA	NA	NA	NA	NA	NA	NA
2410131K14Rik	76792	FALSE	OK	257.742	-0.0698315	0.129037	-0.541173	0.588388	0.850191	NA	263.978	251.505
2410137M14Rik	76797	FALSE	Low	0	NA	NA	NA	NA	NA	NA	NA	NA
2410141K09Rik	76803	FALSE	Low	0	NA	NA	NA	NA	NA	NA	NA	NA
Scd2	20250	TRUE	OK	1129.11	0.600108	0.0968371	6.19709	5.75e-10	1.06e-07	7.85e-08	897.603	1360.61
2500004C02Rik	72326	FALSE	OK	24.7346	0.273897	0.409983	0.668069	0.50409	0.804832	NA	22.3937	27.0756
2510002D24Rik	72307	FALSE	OK	112.175	0.0856443	0.191916	0.44626	0.655409	0.882999	NA	108.847	115.504
2510003B16Rik	76786	FALSE	Low	5.31243	0.535915	0.877361	0.610826	0.541315	NA	NA	4.33692	6.28793
Tnfaip2	21928	TRUE	OK	2812.82	0.378222	0.061168	6.18333	6.28e-10	1.14e-07	8.42e-08	2446.21	3179.43
Adam10	11487	TRUE	OK	5831.87	-0.349841	0.0566528	-6.17517	6.61e-10	1.17e-07	8.58e-08	6535.51	5128.22
Fmnl1	57778	TRUE	OK	5512.08	-0.279972	0.0453389	-6.1751	6.61e-10	1.17e-07	8.58e-08	6045.25	4978.91
2610002M06Rik	67028	FALSE	OK	479.031	0.0390478	0.108832	0.35879	0.719752	0.909214	NA	472.548	485.513
Ptms	69202	TRUE	OK	3713.52	0.355597	0.0576963	6.16325	7.13e-10	1.24e-07	9.1e-08	3258.16	4168.87
2610008E11Rik	72128	FALSE	OK	295.648	0.122717	0.12911	0.950484	0.341867	0.688628	NA	283.082	308.215
2610016A17Rik	100503074	FALSE	Low	0	NA	NA	NA	NA	NA	NA	NA	NA
2610020C07Rik	69918	FALSE	Low	17.0399	-0.15838	0.508129	-0.311693	0.755274	NA	NA	17.9743	16.1055
2610024D14Rik	108167888	FALSE	Low	0.327844	-1.87126	3.5391	-0.528739	0.596986	NA	NA	0.514938	0.140751
2610027K06Rik	69909	FALSE	Low	0	NA	NA	NA	NA	NA	NA	NA	NA
2610028E06Rik	72395	FALSE	Low	0	NA	NA	NA	NA	NA	NA	NA	NA
2610028H24Rik	76964	FALSE	Low	0	NA	NA	NA	NA	NA	NA	NA	NA
2610035D17Rik	72386	FALSE	OK	78.5807	0.584635	0.23622	2.47496	0.0133251	0.0979252	NA	62.8731	94.2883
2610035F20Rik	69248	FALSE	Low	0	NA	NA	NA	NA	NA	NA	NA	NA
2610037D02Rik	70040	FALSE	Low	0	NA	NA	NA	NA	NA	NA	NA	NA
2610042L04Rik	554327	FALSE	Low	0.829157	-1.91908	2.37262	-0.808844	0.418605	NA	NA	1.31152	0.346795
2610044O15Rik8	72139	FALSE	OK	124.34	0.0591032	0.202471	0.29191	0.770356	0.928941	NA	121.793	126.886
2610203C22Rik	72481	FALSE	OK	85.5486	-0.0454712	0.234091	-0.194246	0.845984	0.955014	NA	86.8967	84.2006
2610206C17Rik	72495	FALSE	Low	0.645609	-0.0425377	2.47734	-0.0171707	0.9863	NA	NA	0.655126	0.636092
Idh1	15926	TRUE	OK	4145.64	0.499739	0.0812787	6.14846	7.82e-10	1.34e-07	9.83e-08	3434.73	4856.56
2610306M01Rik	67170	FALSE	OK	38.6041	-0.111873	0.335057	-0.333891	0.738462	0.916291	NA	40.1001	37.1081
2610307P16Rik	72518	FALSE	Low	1.44606	0.35573	1.6762	0.212225	0.831932	NA	NA	1.26868	1.62344
2610316D01Rik	72511	FALSE	Low	0.137367	-1.02579	4.08047	-0.251389	0.801513	NA	NA	0.184245	0.0904903
2610318M16Rik	102632156	FALSE	Low	0	NA	NA	NA	NA	NA	NA	NA	NA
2610318N02Rik	70458	FALSE	OK	112.157	-0.0929864	0.199411	-0.466305	0.640997	0.875004	NA	115.77	108.544
Sulf2	72043	TRUE	OK	2182.38	-0.37782	0.0616643	-6.12704	8.95e-10	1.51e-07	1.11e-07	2466.53	1898.24
2610507I01Rik	72203	FALSE	OK	293.992	0.0664893	0.125944	0.527927	0.59755	0.853881	NA	287.219	300.766
Slc39a14	213053	TRUE	OK	791.158	-0.565889	0.0925007	-6.11767	9.5e-10	1.58e-07	1.16e-07	944.363	637.954
2610528A11Rik	70045	FALSE	Low	8.89489	0.20038	0.74558	0.268757	0.788116	NA	NA	8.27816	9.51161
2610528J11Rik	66451	FALSE	Low	0.314172	1.748	3.59534	0.486184	0.626836	NA	NA	0.144151	0.484193
2700012I20Rik	72588	FALSE	Low	9.5859	0.869008	0.661321	1.31405	0.18883	NA	NA	6.7831	12.3887
2700038G22Rik	67194	FALSE	OK	36.8581	-0.455229	0.330791	-1.37618	0.168765	0.484353	NA	42.6254	31.0908
2700046A07Rik	78449	FALSE	Low	0	NA	NA	NA	NA	NA	NA	NA	NA
2700046G09Rik	67188	FALSE	Low	14.7828	-0.037294	0.561274	-0.0664452	0.947023	NA	NA	14.9738	14.5917
2700049A03Rik	76967	FALSE	OK	376.453	-0.0235168	0.112941	-0.208221	0.835056	0.951301	NA	379.521	373.385
2700054A10Rik	72578	FALSE	Low	1.36349	1.45771	1.78429	0.816971	0.413945	NA	NA	0.727831	1.99915
Cdk6	12571	TRUE	OK	3487.07	-0.381492	0.0629475	-6.06048	1.36e-09	2.22e-07	1.63e-07	3945.44	3028.69
2700069I18Rik	72608	FALSE	Low	0	NA	NA	NA	NA	NA	NA	NA	NA
2700070H01Rik	72609	FALSE	Low	0	NA	NA	NA	NA	NA	NA	NA	NA
2700081O15Rik	108899	FALSE	OK	138.212	0.168547	0.181253	0.929902	0.352422	0.698322	NA	130.147	146.276
2700089I24Rik	72647	FALSE	Low	0	NA	NA	NA	NA	NA	NA	NA	NA
2700097O09Rik	72658	FALSE	OK	76.7275	-0.0290297	0.25204	-0.115179	0.908303	0.973744	NA	77.4995	75.9556
Kitl	17311	TRUE	OK	1304.71	-0.425824	0.0703662	-6.05153	1.43e-09	2.32e-07	1.7e-07	1495.87	1113.54
2810001G20Rik	66456	FALSE	OK	46.5538	0.471433	0.319051	1.47761	0.139513	0.436244	NA	39.0145	54.0931
2810002D19Rik	66457	FALSE	OK	109.898	0.0437068	0.195455	0.223616	0.823056	0.947604	NA	108.234	111.563
Anpep	16790	TRUE	OK	11971.8	0.271711	0.0450515	6.03111	1.63e-09	2.59e-07	1.9e-07	10847.8	13095.9
Tecpr1	70381	TRUE	OK	3332.35	0.448525	0.0745509	6.01637	1.78e-09	2.8e-07	2.05e-07	2818.48	3846.22
2810013P06Rik	100503178	FALSE	OK	120.612	0.169558	0.194513	0.871708	0.383368	0.723003	NA	113.532	127.691
2810021J22Rik	69944	FALSE	OK	142.899	0.232776	0.17474	1.33213	0.182818	0.506389	NA	131.396	154.402
Jag1	16449	TRUE	OK	1314.82	-0.612765	0.101936	-6.0113	1.84e-09	2.85e-07	2.08e-07	1589.92	1039.72
2810029C07Rik	100504687	FALSE	Low	1.98494	0.998768	1.46552	0.681509	0.495549	NA	NA	1.32405	2.64584
2810032G03Rik	72669	FALSE	Low	0.14078	0.897766	4.08047	0.220015	0.825859	NA	NA	0.0983379	0.183221
2810047C21Rik1	72716	FALSE	OK	47.2147	-0.379129	0.32567	-1.16415	0.244363	0.593051	NA	53.3831	41.0464
2810049E08Rik	72677	FALSE	Low	0	NA	NA	NA	NA	NA	NA	NA	NA
2810403D21Rik	69964	FALSE	Low	10.2559	-0.32454	0.620256	-0.523235	0.60081	NA	NA	11.4046	9.10717
2810404M03Rik	69966	FALSE	Low	0	NA	NA	NA	NA	NA	NA	NA	NA
2810405F15Rik	69974	FALSE	Low	0.177422	0.897766	4.08047	0.220015	0.825859	NA	NA	0.123934	0.230911
2810408A11Rik	70419	FALSE	Low	15.4692	0.804105	0.53467	1.50393	0.1326	NA	NA	11.2665	19.6719
Cap1	12331	TRUE	OK	27774.8	-0.247956	0.0413401	-5.99795	2e-09	3.05e-07	2.23e-07	30155.8	25393.8
2810410L24Rik	100042332	FALSE	Low	4.76993	0.570989	0.927588	0.615563	0.538183	NA	NA	3.83814	5.70172
2810414N06Rik	102640772	FALSE	OK	34.919	0.317766	0.351081	0.905108	0.365408	0.707311	NA	31.0888	38.7491
2810429I04Rik	76937	FALSE	Low	1.162	-1.39254	1.99397	-0.698376	0.484942	NA	NA	1.68297	0.641032
2810433D01Rik	77132	FALSE	Low	0	NA	NA	NA	NA	NA	NA	NA	NA
2810442N19Rik	72753	FALSE	Low	0.14078	0.897766	4.08047	0.220015	0.825859	NA	NA	0.0983379	0.183221
2810454H06Rik	72813	FALSE	Low	4.366	0.202037	0.963379	0.209717	0.833889	NA	NA	4.06079	4.67121
2810459M11Rik	72792	FALSE	Low	0.14078	0.897766	4.08047	0.220015	0.825859	NA	NA	0.0983379	0.183221
2810468N07Rik	72834	FALSE	Low	0.70901	-1.66221	2.52861	-0.657361	0.510949	NA	NA	1.07756	0.340461
2810471M01Rik	72818	FALSE	Low	0	NA	NA	NA	NA	NA	NA	NA	NA
2900005J15Rik	67261	FALSE	OK	36.7466	0.00575621	0.341232	0.0168689	0.986541	0.996457	NA	36.6733	36.8199
2900009J06Rik	100502745	FALSE	Low	0.500922	-0.912666	2.86678	-0.318359	0.750213	NA	NA	0.654286	0.347558
2900011O08Rik	NA	FALSE	Low	0.354845	1.8986	3.73789	0.507934	0.6115	NA	NA	0.150087	0.559602
2900026A02Rik	243219	FALSE	OK	423.34	-0.299121	0.108106	-2.76694	0.00565859	0.0535346	NA	467.07	379.61
2900040C04Rik	72893	FALSE	Low	0	NA	NA	NA	NA	NA	NA	NA	NA
2900041M22Rik	78403	FALSE	Low	2.19797	1.23683	1.43042	0.864664	0.387223	NA	NA	1.30956	3.08639
2900052L18Rik	102640779	FALSE	OK	44.6668	0.107563	0.314919	0.341556	0.732685	0.913524	NA	43.0024	46.3311
2900052N01Rik	73040	FALSE	Low	0	NA	NA	NA	NA	NA	NA	NA	NA
2900055J20Rik	73001	FALSE	Low	0	NA	NA	NA	NA	NA	NA	NA	NA
2900057B20Rik	73009	FALSE	Low	0	NA	NA	NA	NA	NA	NA	NA	NA
2900060B14Rik	68204	FALSE	Low	0.318174	1.76271	3.57812	0.492637	0.622269	NA	NA	0.144844	0.491505
2900076A07Rik	100504421	FALSE	OK	26.9624	0.40604	0.389245	1.04315	0.29688	0.648223	NA	23.1931	30.7318
2900079G21Rik	620760	FALSE	Low	0.190134	-1.02579	4.08047	-0.251389	0.801513	NA	NA	0.255018	0.12525
2900092C05Rik	73090	FALSE	Low	0	NA	NA	NA	NA	NA	NA	NA	NA
2900092D14Rik	73100	FALSE	Low	0	NA	NA	NA	NA	NA	NA	NA	NA
2900093K20Rik	108168734	FALSE	OK	39.6971	-0.17088	0.3359	-0.508721	0.610948	0.860963	NA	42.0453	37.3489
Mindy1	75007	TRUE	OK	2166.54	0.368212	0.0614847	5.98867	2.12e-09	3.19e-07	2.33e-07	1891.56	2441.53
3000002C10Rik	378954	FALSE	OK	35.7347	-0.128352	0.352771	-0.363839	0.715978	0.908211	NA	37.3233	34.1462
3010001F23Rik	75693	FALSE	Low	0	NA	NA	NA	NA	NA	NA	NA	NA
3010003L21Rik	109163	FALSE	Low	12.1482	-0.0534356	0.579774	-0.0921663	0.926566	NA	NA	12.3731	11.9232
3100003L05Rik	73076	FALSE	Low	0	NA	NA	NA	NA	NA	NA	NA	NA
3110009E18Rik	73103	FALSE	OK	22.154	0.206017	0.46262	0.445326	0.656084	0.88334	NA	20.5749	23.7331
3110009F21Rik	67280	FALSE	Low	0	NA	NA	NA	NA	NA	NA	NA	NA
3110015C05Rik	73129	FALSE	Low	0	NA	NA	NA	NA	NA	NA	NA	NA
3110021A11Rik	67289	FALSE	Low	3.0377	-0.0489644	1.22391	-0.0400067	0.968088	NA	NA	3.08924	2.98615
3110039I08Rik	73144	FALSE	OK	61.6985	-0.142922	0.289276	-0.494069	0.621257	0.866961	NA	64.7521	58.6449
3110039M20Rik	67293	FALSE	Low	0	NA	NA	NA	NA	NA	NA	NA	NA
Clec2d	93694	TRUE	OK	449.156	0.849719	0.142133	5.97834	2.25e-09	3.35e-07	2.45e-07	320.579	577.732
3110045C21Rik	67303	FALSE	Low	13.6462	0.00904357	0.563454	0.0160503	0.987194	NA	NA	13.6035	13.689
3110056K07Rik	73204	FALSE	OK	94.587	0.215507	0.210063	1.02592	0.304931	0.655391	NA	87.5355	101.639
3110070M22Rik	67304	FALSE	Low	2.26129	-3.58192	1.6743	-2.13936	0.0324066	NA	NA	4.17402	0.348568
Atp6v0c-ps2	100039636	TRUE	OK	12257.2	0.254327	0.0427128	5.95435	2.61e-09	3.84e-07	2.79e-07	11179.6	13334.7
3110082J24Rik	433868	FALSE	Low	0	NA	NA	NA	NA	NA	NA	NA	NA
3110099E03Rik	100043232	FALSE	Low	0	NA	NA	NA	NA	NA	NA	NA	NA
3200001D21Rik	71818	FALSE	Low	0	NA	NA	NA	NA	NA	NA	NA	NA
3300002I08Rik	69277	FALSE	Low	9.0753	0.584919	0.689564	0.848244	0.396302	NA	NA	7.26037	10.8902
3300002P13Rik	70230	FALSE	Low	0	NA	NA	NA	NA	NA	NA	NA	NA
3300005D01Rik	78512	FALSE	Low	17.1529	0.0303702	0.482798	0.0629046	0.949842	NA	NA	16.9724	17.3335
3425401B19Rik	100504518	FALSE	Low	0.831689	-1.90912	2.25337	-0.847229	0.396867	NA	NA	1.31362	0.349758
3632454L22Rik	320606	FALSE	Low	0	NA	NA	NA	NA	NA	NA	NA	NA
3830403N18Rik	70691	FALSE	OK	26.1969	1.65596	0.520693	3.18029	0.00147125	0.0209654	NA	12.621	39.7728
Gyg	27357	TRUE	OK	2447.53	0.419724	0.0706245	5.94303	2.8e-09	4.06e-07	2.95e-07	2093.99	2801.07
3830408C21Rik	100040322	FALSE	Low	8.68648	-0.323886	0.73707	-0.439423	0.660355	NA	NA	9.65746	7.71549
3830417A13Rik	70696	FALSE	Low	0	NA	NA	NA	NA	NA	NA	NA	NA
3830432H09Rik	320069	FALSE	Low	0	NA	NA	NA	NA	NA	NA	NA	NA
3930402G23Rik	665306	FALSE	Low	0.568357	-2.63851	3.11177	-0.847913	0.396486	NA	NA	0.979425	0.15729
4430402I18Rik	381218	FALSE	Low	5.74089	0.402905	0.84717	0.47559	0.634367	NA	NA	4.94442	6.53736
4631405J19Rik	433456	FALSE	Low	0	NA	NA	NA	NA	NA	NA	NA	NA
4632404H12Rik	74034	FALSE	OK	67.0493	0.205952	0.254564	0.809039	0.418493	0.751281	NA	62.2716	71.827
4632415L05Rik	70808	FALSE	OK	281.895	0.149978	0.125282	1.19713	0.231257	0.57883	NA	267.255	296.534
4632427E13Rik	666737	FALSE	Low	6.09934	0.677157	0.802876	0.843414	0.398997	NA	NA	4.69363	7.50504
4632428C04Rik	100043102	FALSE	Low	3.04584	-1.41048	1.18152	-1.19379	0.232561	NA	NA	4.42649	1.66519
4732414G09Rik	100043309	FALSE	Low	0	NA	NA	NA	NA	NA	NA	NA	NA
4732416N19Rik	320737	FALSE	Low	1.48884	0.330223	1.76247	0.187363	0.851376	NA	NA	1.31919	1.65849
4732471J01Rik	654804	FALSE	Low	7.29928	-0.211772	0.764579	-0.276979	0.781797	NA	NA	7.83405	6.76451
4732490B19Rik	319871	FALSE	Low	0	NA	NA	NA	NA	NA	NA	NA	NA
4732491K20Rik	224523	FALSE	OK	19.8087	-0.18615	0.450792	-0.41294	0.679651	0.892799	NA	21.0849	18.5325
4831407H17Rik	77710	FALSE	Low	1.52507	-1.06847	1.69598	-0.630003	0.528693	NA	NA	2.06534	0.984802
4831440E17Rik	320965	FALSE	OK	19.8539	-0.453296	0.448641	-1.01038	0.312315	0.662984	NA	22.9476	16.7603
4833411C07Rik	71624	FALSE	Low	0.504939	-0.912752	2.85956	-0.319193	0.74958	NA	NA	0.659546	0.350332
4833412C05Rik	73904	FALSE	Low	0.507721	0.800467	2.85333	0.280538	0.779065	NA	NA	0.370374	0.645068
4833415N18Rik	73761	FALSE	Low	0.14078	0.897766	4.08047	0.220015	0.825859	NA	NA	0.0983379	0.183221
4833417C18Rik	73906	FALSE	Low	13.5094	0.683766	0.550165	1.24284	0.213928	NA	NA	10.3666	16.6521
4833418N02Rik	74597	FALSE	Low	14.2445	-0.0332815	0.527052	-0.0631466	0.94965	NA	NA	14.4088	14.0802
4833419F23Rik	73915	FALSE	OK	24.0684	0.0143991	0.41361	0.0348131	0.972229	0.992323	NA	23.9483	24.1885
Endod1	71946	TRUE	OK	1310.29	-0.404407	0.0684257	-5.91016	3.42e-09	4.89e-07	3.56e-07	1492.75	1127.84
4833422C13Rik	373852	FALSE	Low	1.56566	0.451337	1.59596	0.282801	0.77733	NA	NA	1.32273	1.80858
4833422M21Rik	75768	FALSE	Low	0	NA	NA	NA	NA	NA	NA	NA	NA
4833423E24Rik	228151	FALSE	Low	0	NA	NA	NA	NA	NA	NA	NA	NA
4833427F10Rik	74601	FALSE	Low	0	NA	NA	NA	NA	NA	NA	NA	NA
4833427G06Rik	235345	FALSE	Low	0	NA	NA	NA	NA	NA	NA	NA	NA
4833428L15Rik	74602	FALSE	Low	0	NA	NA	NA	NA	NA	NA	NA	NA
4833438C02Rik	100503392	FALSE	OK	134.085	0.247944	0.182288	1.36017	0.173775	0.492684	NA	122.591	145.579
Dmpk	13400	TRUE	OK	960.023	-1.40545	0.23819	-5.90056	3.62e-09	5.12e-07	3.73e-07	1393.86	526.183
4921501E09Rik	NA	FALSE	Low	0	NA	NA	NA	NA	NA	NA	NA	NA
4921504A21Rik	70832	FALSE	Low	0	NA	NA	NA	NA	NA	NA	NA	NA
4921504E06Rik	70909	FALSE	Low	0	NA	NA	NA	NA	NA	NA	NA	NA
4921507G05Rik	66709	FALSE	Low	0	NA	NA	NA	NA	NA	NA	NA	NA
4921507P07Rik	70821	FALSE	Low	2.96942	-1.34015	1.21383	-1.10407	0.269565	NA	NA	4.25729	1.68155
4921508D12Rik	70845	FALSE	Low	0	NA	NA	NA	NA	NA	NA	NA	NA
4921509C19Rik	381393	FALSE	Low	0	NA	NA	NA	NA	NA	NA	NA	NA
4921509O07Rik	70917	FALSE	Low	0.310794	-0.0638416	3.65364	-0.0174734	0.986059	NA	NA	0.31767	0.303919
4921511C10Rik	70924	FALSE	Low	0.177422	0.897766	4.08047	0.220015	0.825859	NA	NA	0.123934	0.230911
4921511C20Rik	245598	FALSE	Low	0	NA	NA	NA	NA	NA	NA	NA	NA
4921511I17Rik	70858	FALSE	Low	0	NA	NA	NA	NA	NA	NA	NA	NA
4921511M17Rik	667256	FALSE	Low	0	NA	NA	NA	NA	NA	NA	NA	NA
4921513H07Rik	100504457	FALSE	Low	0	NA	NA	NA	NA	NA	NA	NA	NA
4921513I03Rik	70874	FALSE	Low	0	NA	NA	NA	NA	NA	NA	NA	NA
4921515E04Rik	70886	FALSE	Low	0	NA	NA	NA	NA	NA	NA	NA	NA
4921517D22Rik	70900	FALSE	Low	0	NA	NA	NA	NA	NA	NA	NA	NA
4921518K17Rik	78758	FALSE	Low	0	NA	NA	NA	NA	NA	NA	NA	NA
Fnip2	329679	TRUE	OK	6546.54	0.36057	0.0611974	5.89192	3.82e-09	5.27e-07	3.88e-07	5732.69	7360.39
4921524L21Rik	70901	FALSE	Low	0	NA	NA	NA	NA	NA	NA	NA	NA
4921525O09Rik	74050	FALSE	Low	0	NA	NA	NA	NA	NA	NA	NA	NA
4921529L05Rik	320178	FALSE	Low	5.77786	0.160535	0.862561	0.186114	0.852355	NA	NA	5.45673	6.099
4921530L21Rik	66732	FALSE	Low	0	NA	NA	NA	NA	NA	NA	NA	NA
4921531C22Rik	66730	FALSE	OK	37.8941	0.250418	0.326303	0.76744	0.44282	0.769108	NA	34.6136	41.1746
4921531P14Rik	70960	FALSE	Low	0	NA	NA	NA	NA	NA	NA	NA	NA
4921533I20Rik	664619	FALSE	Low	0	NA	NA	NA	NA	NA	NA	NA	NA
4921534H16Rik	66737	FALSE	Low	0	NA	NA	NA	NA	NA	NA	NA	NA
4921536K21Rik	67430	FALSE	Low	8.66017	0.0722242	0.691569	0.104435	0.916824	NA	NA	8.44344	8.87689
4921539E11Rik	70941	FALSE	Low	0	NA	NA	NA	NA	NA	NA	NA	NA
4922502B01Rik	105243282	FALSE	Low	0.137367	-1.02579	4.08047	-0.251389	0.801513	NA	NA	0.184245	0.0904903
4922502D21Rik	381816	FALSE	Low	0	NA	NA	NA	NA	NA	NA	NA	NA
4922502H24Rik	78136	FALSE	Low	0	NA	NA	NA	NA	NA	NA	NA	NA
4922502N22Rik	70962	FALSE	Low	0	NA	NA	NA	NA	NA	NA	NA	NA
4930401C15Rik	73803	FALSE	Low	0	NA	NA	NA	NA	NA	NA	NA	NA
4930401O10Rik	73816	FALSE	Low	0	NA	NA	NA	NA	NA	NA	NA	NA
4930401O12Rik	73924	FALSE	Low	0	NA	NA	NA	NA	NA	NA	NA	NA
4930402F06Rik	74854	FALSE	Low	0	NA	NA	NA	NA	NA	NA	NA	NA
4930402F11Rik	73796	FALSE	Low	0	NA	NA	NA	NA	NA	NA	NA	NA
Tuba1a	22142	TRUE	OK	2377.41	0.393913	0.0670953	5.87095	4.33e-09	5.84e-07	4.34e-07	2054.85	2699.97
4930402K13Rik	75775	FALSE	Low	0	NA	NA	NA	NA	NA	NA	NA	NA
4930404A05Rik	73820	FALSE	Low	0	NA	NA	NA	NA	NA	NA	NA	NA
4930404H11Rik	73815	FALSE	Low	0	NA	NA	NA	NA	NA	NA	NA	NA
4930404I05Rik	67394	FALSE	Low	0.468165	-0.909745	2.92932	-0.310565	0.756131	NA	NA	0.61107	0.32526
4930404N11Rik	432479	FALSE	Low	6.18758	0.636182	0.815783	0.779842	0.435484	NA	NA	4.84501	7.53016
4930405A10Rik	74896	FALSE	Low	0	NA	NA	NA	NA	NA	NA	NA	NA
4930405A21Rik	74846	FALSE	Low	3.9652	-0.0444656	1.08756	-0.0408858	0.967387	NA	NA	4.0263	3.9041
4930405D11Rik	73922	FALSE	Low	0	NA	NA	NA	NA	NA	NA	NA	NA
4930405J17Rik	73811	FALSE	Low	0	NA	NA	NA	NA	NA	NA	NA	NA
4930405L22Rik	78106	FALSE	Low	0	NA	NA	NA	NA	NA	NA	NA	NA
4930405O22Rik	414079	FALSE	Low	0.520277	-1.0744	2.82933	-0.379735	0.704142	NA	NA	0.705523	0.335031
4930406D18Rik	73806	FALSE	Low	0	NA	NA	NA	NA	NA	NA	NA	NA
4930407G08Rik	77223	FALSE	Low	0	NA	NA	NA	NA	NA	NA	NA	NA
4930407I10Rik	328573	FALSE	Low	0	NA	NA	NA	NA	NA	NA	NA	NA
4930407I19Rik	77198	FALSE	Low	0	NA	NA	NA	NA	NA	NA	NA	NA
4930412B13Rik	73938	FALSE	Low	0	NA	NA	NA	NA	NA	NA	NA	NA
4930412C18Rik	320152	FALSE	Low	16.2214	0.623189	0.507259	1.22854	0.219244	NA	NA	12.7713	19.6714
4930412O13Rik	381347	FALSE	Low	0	NA	NA	NA	NA	NA	NA	NA	NA
4930413E15Rik	74627	FALSE	Low	0	NA	NA	NA	NA	NA	NA	NA	NA
4930413F20Rik	71637	FALSE	Low	0	NA	NA	NA	NA	NA	NA	NA	NA
4930413G21Rik	73951	FALSE	Low	1.64752	1.14818	1.56717	0.732645	0.463775	NA	NA	1.02447	2.27057
4930413M19Rik	73889	FALSE	Low	0	NA	NA	NA	NA	NA	NA	NA	NA
4930414N06Rik	73894	FALSE	Low	0	NA	NA	NA	NA	NA	NA	NA	NA
4930415L06Rik	245511	FALSE	Low	0	NA	NA	NA	NA	NA	NA	NA	NA
4930415O20Rik	73863	FALSE	Low	0	NA	NA	NA	NA	NA	NA	NA	NA
4930417O13Rik	73870	FALSE	Low	0	NA	NA	NA	NA	NA	NA	NA	NA
4930417O22Rik	73887	FALSE	Low	0	NA	NA	NA	NA	NA	NA	NA	NA
4930419G24Rik	73874	FALSE	Low	0	NA	NA	NA	NA	NA	NA	NA	NA
4930422M22Rik	73774	FALSE	Low	0	NA	NA	NA	NA	NA	NA	NA	NA
4930423M02Rik	73872	FALSE	Low	0	NA	NA	NA	NA	NA	NA	NA	NA
4930425K10Rik	73865	FALSE	Low	0	NA	NA	NA	NA	NA	NA	NA	NA
4930425L21Rik	75024	FALSE	Low	0	NA	NA	NA	NA	NA	NA	NA	NA
4930425O10Rik	74635	FALSE	Low	0	NA	NA	NA	NA	NA	NA	NA	NA
4930426D05Rik	74644	FALSE	Low	0	NA	NA	NA	NA	NA	NA	NA	NA
4930426L09Rik	74629	FALSE	Low	11.1042	0.0762393	0.60649	0.125706	0.899965	NA	NA	10.8108	11.3975
4930428D20Rik	78110	FALSE	Low	0	NA	NA	NA	NA	NA	NA	NA	NA
4930428E07Rik	73867	FALSE	Low	0	NA	NA	NA	NA	NA	NA	NA	NA
4930428G15Rik	73856	FALSE	Low	0.354845	1.8986	3.73789	0.507934	0.6115	NA	NA	0.150087	0.559602
4930428O21Rik	654809	FALSE	Low	0	NA	NA	NA	NA	NA	NA	NA	NA
4930429B21Rik	67576	FALSE	Low	4.04401	-0.594919	1.00219	-0.593619	0.552767	NA	NA	4.8662	3.22182
4930429D17Rik	74624	FALSE	Low	0	NA	NA	NA	NA	NA	NA	NA	NA
4930429F11Rik	74622	FALSE	Low	0	NA	NA	NA	NA	NA	NA	NA	NA
4930429F24Rik	74633	FALSE	Low	0.177422	0.897766	4.08047	0.220015	0.825859	NA	NA	0.123934	0.230911
4930429H19Rik	100505025	FALSE	Low	0	NA	NA	NA	NA	NA	NA	NA	NA
4930430A15Rik	67575	FALSE	Low	0	NA	NA	NA	NA	NA	NA	NA	NA
Atp13a2	74772	TRUE	OK	5272.49	0.402974	0.0687072	5.86509	4.49e-09	5.98e-07	4.44e-07	4540.88	6004.09
4930430F21Rik	73784	FALSE	Low	0	NA	NA	NA	NA	NA	NA	NA	NA
4930430J02Rik	73772	FALSE	Low	0	NA	NA	NA	NA	NA	NA	NA	NA
4930431F12Rik	75783	FALSE	Low	0	NA	NA	NA	NA	NA	NA	NA	NA
4930431P03Rik	73895	FALSE	Low	1.91459	0.468649	1.40844	0.332742	0.739329	NA	NA	1.60632	2.22285
4930431P22Rik	73883	FALSE	Low	0	NA	NA	NA	NA	NA	NA	NA	NA
4930432J09Rik	73877	FALSE	Low	0	NA	NA	NA	NA	NA	NA	NA	NA
4930432K21Rik	74666	FALSE	OK	21.441	0.0940546	0.431154	0.218146	0.827315	0.949085	NA	20.7424	22.1397
4930432L08Rik	74621	FALSE	Low	0	NA	NA	NA	NA	NA	NA	NA	NA
4930432M17Rik	619318	FALSE	Low	0	NA	NA	NA	NA	NA	NA	NA	NA
4930432O09Rik	74647	FALSE	Low	0	NA	NA	NA	NA	NA	NA	NA	NA
4930433B08Rik	73959	FALSE	Low	0	NA	NA	NA	NA	NA	NA	NA	NA
4930433I11Rik	243944	FALSE	Low	0	NA	NA	NA	NA	NA	NA	NA	NA
4930433N12Rik	114673	FALSE	Low	0	NA	NA	NA	NA	NA	NA	NA	NA
4930434J06Rik	74667	FALSE	Low	0	NA	NA	NA	NA	NA	NA	NA	NA
4930435E12Rik	NA	FALSE	Low	0	NA	NA	NA	NA	NA	NA	NA	NA
4930435F18Rik	74680	FALSE	Low	0	NA	NA	NA	NA	NA	NA	NA	NA
4930438E09Rik	73977	FALSE	Low	0	NA	NA	NA	NA	NA	NA	NA	NA
4930440C22Rik	74689	FALSE	Low	0.189452	-1.02579	4.08047	-0.251389	0.801513	NA	NA	0.254104	0.124801
4930440I19Rik	78158	FALSE	Low	0.782979	-0.569086	2.28537	-0.249013	0.803351	NA	NA	0.935434	0.630524
4930441H08Rik	78156	FALSE	Low	0	NA	NA	NA	NA	NA	NA	NA	NA
4930441J16Rik	73962	FALSE	Low	0	NA	NA	NA	NA	NA	NA	NA	NA
4930442J19Rik	74660	FALSE	Low	0	NA	NA	NA	NA	NA	NA	NA	NA
4930442L01Rik	67583	FALSE	Low	0.14078	0.897766	4.08047	0.220015	0.825859	NA	NA	0.0983379	0.183221
4930443O20Rik	74687	FALSE	Low	0	NA	NA	NA	NA	NA	NA	NA	NA
4930444F02Rik	73968	FALSE	Low	0	NA	NA	NA	NA	NA	NA	NA	NA
4930444G20Rik	114671	FALSE	Low	0.366864	-0.0631409	3.43957	-0.0183572	0.985354	NA	NA	0.374891	0.358837
4930444M15Rik	75789	FALSE	Low	0	NA	NA	NA	NA	NA	NA	NA	NA
4930444P10Rik	75799	FALSE	Low	0.190134	-1.02579	4.08047	-0.251389	0.801513	NA	NA	0.255018	0.12525
4930445N18Rik	73985	FALSE	Low	0	NA	NA	NA	NA	NA	NA	NA	NA
4930447A16Rik	74892	FALSE	Low	0	NA	NA	NA	NA	NA	NA	NA	NA
4930447C04Rik	75801	FALSE	Low	0	NA	NA	NA	NA	NA	NA	NA	NA
4930447F24Rik	76873	FALSE	Low	1.06707	-2.33345	2.22612	-1.04821	0.294541	NA	NA	1.7808	0.353328
4930447J18Rik	73961	FALSE	Low	0	NA	NA	NA	NA	NA	NA	NA	NA
4930447K03Rik	432745	FALSE	Low	8.64825	0.863689	0.696833	1.23945	0.215179	NA	NA	6.13419	11.1623
4930447M23Rik	108871	FALSE	Low	2.02122	-0.289992	1.58077	-0.18345	0.854445	NA	NA	2.22368	1.81876
4930447N08Rik	71647	FALSE	Low	0	NA	NA	NA	NA	NA	NA	NA	NA
4930448C13Rik	73972	FALSE	Low	0	NA	NA	NA	NA	NA	NA	NA	NA
4930448F12Rik	73992	FALSE	Low	0	NA	NA	NA	NA	NA	NA	NA	NA
4930448H16Rik	74872	FALSE	Low	0	NA	NA	NA	NA	NA	NA	NA	NA
4930448I06Rik	74897	FALSE	Low	0.190134	-1.02579	4.08047	-0.251389	0.801513	NA	NA	0.255018	0.12525
4930448I18Rik	73965	FALSE	Low	0	NA	NA	NA	NA	NA	NA	NA	NA
4930448K20Rik	74662	FALSE	Low	0.798396	-0.787133	2.27984	-0.345258	0.729901	NA	NA	1.01095	0.58584
4930449E01Rik	74864	FALSE	Low	0	NA	NA	NA	NA	NA	NA	NA	NA
4930449E18Rik	78120	FALSE	Low	0	NA	NA	NA	NA	NA	NA	NA	NA
4930449I24Rik	67410	FALSE	Low	0	NA	NA	NA	NA	NA	NA	NA	NA
4930451G09Rik	74684	FALSE	Low	3.99909	-1.66024	1.04837	-1.58363	0.113277	NA	NA	6.07587	1.92232
4930451I11Rik	78118	FALSE	Low	0	NA	NA	NA	NA	NA	NA	NA	NA
4930452A19Rik	71092	FALSE	Low	0	NA	NA	NA	NA	NA	NA	NA	NA
4930452B06Rik	74430	FALSE	Low	1.25737	2.61664	1.96792	1.32965	0.183634	NA	NA	0.352541	2.1622
4930452G13Rik	73989	FALSE	Low	0	NA	NA	NA	NA	NA	NA	NA	NA
4930452N14Rik	78112	FALSE	Low	0	NA	NA	NA	NA	NA	NA	NA	NA
4930453H23Rik	100503481	FALSE	Low	0	NA	NA	NA	NA	NA	NA	NA	NA
4930453L07Rik	74688	FALSE	Low	0	NA	NA	NA	NA	NA	NA	NA	NA
Mef2a	17258	TRUE	OK	6072.29	-0.376973	0.0643223	-5.86068	4.61e-09	6.07e-07	4.51e-07	6861.15	5283.44
4930455B14Rik	74859	FALSE	Low	0	NA	NA	NA	NA	NA	NA	NA	NA
4930455C13Rik	73990	FALSE	Low	0.189452	-1.02579	4.08047	-0.251389	0.801513	NA	NA	0.254104	0.124801
4930455D15Rik	75795	FALSE	Low	0	NA	NA	NA	NA	NA	NA	NA	NA
4930455F16Rik	76397	FALSE	Low	0	NA	NA	NA	NA	NA	NA	NA	NA
Gpx3	14778	TRUE	OK	304.2	0.77317	0.132251	5.84623	5.03e-09	6.55e-07	4.86e-07	224.583	383.818
4930455H04Rik	74654	FALSE	Low	0	NA	NA	NA	NA	NA	NA	NA	NA
4930455J16Rik	67585	FALSE	Low	0	NA	NA	NA	NA	NA	NA	NA	NA
4930456L15Rik	71650	FALSE	Low	0	NA	NA	NA	NA	NA	NA	NA	NA
4930459C07Rik	74881	FALSE	Low	0.189452	-1.02579	4.08047	-0.251389	0.801513	NA	NA	0.254104	0.124801
4930459L07Rik	78163	FALSE	Low	0	NA	NA	NA	NA	NA	NA	NA	NA
4930461G14Rik	74879	FALSE	Low	0	NA	NA	NA	NA	NA	NA	NA	NA
4930463O16Rik	75804	FALSE	Low	0	NA	NA	NA	NA	NA	NA	NA	NA
4930465K10Rik	67640	FALSE	Low	0	NA	NA	NA	NA	NA	NA	NA	NA
4930465M20Rik	74968	FALSE	Low	0	NA	NA	NA	NA	NA	NA	NA	NA
4930467D21Rik	75814	FALSE	Low	0	NA	NA	NA	NA	NA	NA	NA	NA
4930467E23Rik	626415	FALSE	Low	0.137367	-1.02579	4.08047	-0.251389	0.801513	NA	NA	0.184245	0.0904903
4930467J12Rik	74909	FALSE	Low	0	NA	NA	NA	NA	NA	NA	NA	NA
4930467K11Rik	74928	FALSE	Low	0	NA	NA	NA	NA	NA	NA	NA	NA
4930469K13Rik	76874	FALSE	Low	0	NA	NA	NA	NA	NA	NA	NA	NA
4930470G03Rik	105245359	FALSE	Low	1.04857	0.87338	1.97439	0.442355	0.658232	NA	NA	0.740528	1.35661
4930470H14Rik	75815	FALSE	Low	0	NA	NA	NA	NA	NA	NA	NA	NA
4930470O06Rik	75017	FALSE	Low	0	NA	NA	NA	NA	NA	NA	NA	NA
4930470P17Rik	67637	FALSE	Low	0	NA	NA	NA	NA	NA	NA	NA	NA
4930471C04Rik	78176	FALSE	Low	0.354845	1.8986	3.73789	0.507934	0.6115	NA	NA	0.150087	0.559602
4930471G03Rik	74966	FALSE	Low	0	NA	NA	NA	NA	NA	NA	NA	NA
4930471G24Rik	74939	FALSE	Low	0	NA	NA	NA	NA	NA	NA	NA	NA
4930471M09Rik	75787	FALSE	Low	0.177422	0.897766	4.08047	0.220015	0.825859	NA	NA	0.123934	0.230911
4930473A02Rik	321014	FALSE	Low	0.190134	-1.02579	4.08047	-0.251389	0.801513	NA	NA	0.255018	0.12525
4930473O22Rik	75025	FALSE	Low	0	NA	NA	NA	NA	NA	NA	NA	NA
4930474G06Rik	320624	FALSE	Low	0	NA	NA	NA	NA	NA	NA	NA	NA
4930474H20Rik	74967	FALSE	Low	0	NA	NA	NA	NA	NA	NA	NA	NA
4930474M22Rik	74917	FALSE	Low	0	NA	NA	NA	NA	NA	NA	NA	NA
4930474N05Rik	218921	FALSE	Low	0	NA	NA	NA	NA	NA	NA	NA	NA
4930474N09Rik	67639	FALSE	Low	0.177422	0.897766	4.08047	0.220015	0.825859	NA	NA	0.123934	0.230911
4930477N07Rik	74905	FALSE	Low	0	NA	NA	NA	NA	NA	NA	NA	NA
4930478L05Rik	75818	FALSE	Low	0	NA	NA	NA	NA	NA	NA	NA	NA
4930478P22Rik	74429	FALSE	Low	0	NA	NA	NA	NA	NA	NA	NA	NA
4930479D17Rik	74925	FALSE	Low	1.1335	0.0760535	2.24359	0.0338981	0.972958	NA	NA	1.10363	1.16337
4930480E11Rik	74910	FALSE	Low	0	NA	NA	NA	NA	NA	NA	NA	NA
4930480G23Rik	74988	FALSE	Low	0	NA	NA	NA	NA	NA	NA	NA	NA
4930480K15Rik	78800	FALSE	Low	0	NA	NA	NA	NA	NA	NA	NA	NA
4930480K23Rik	75016	FALSE	OK	20.8588	-0.0983252	0.460878	-0.213343	0.831059	0.949404	NA	21.5693	20.1483
4930480M12Rik	74930	FALSE	Low	0	NA	NA	NA	NA	NA	NA	NA	NA
4930481A15Rik	74931	FALSE	OK	32.2742	0.302853	0.464213	0.652401	0.514142	0.811591	NA	28.899	35.6493
4930482G09Rik	75001	FALSE	Low	0	NA	NA	NA	NA	NA	NA	NA	NA
4930483J18Rik	67638	FALSE	Low	0.848779	-0.903372	2.52828	-0.357308	0.720862	NA	NA	1.10616	0.591394
4930483K19Rik	74953	FALSE	Low	0	NA	NA	NA	NA	NA	NA	NA	NA
4930483O08Rik	74970	FALSE	Low	0	NA	NA	NA	NA	NA	NA	NA	NA
4930484H19Rik	75813	FALSE	Low	0	NA	NA	NA	NA	NA	NA	NA	NA
4930486F22Rik	78170	FALSE	Low	0	NA	NA	NA	NA	NA	NA	NA	NA
4930486I03Rik	75028	FALSE	Low	0	NA	NA	NA	NA	NA	NA	NA	NA
4930486L24Rik	214639	FALSE	OK	37.205	0.0222246	0.339749	0.0654146	0.947844	0.984514	NA	36.9185	37.4916
4930487D11Rik	78172	FALSE	Low	0	NA	NA	NA	NA	NA	NA	NA	NA
4930487H11Rik	74992	FALSE	Low	0	NA	NA	NA	NA	NA	NA	NA	NA
4930488B22Rik	74971	FALSE	Low	0	NA	NA	NA	NA	NA	NA	NA	NA
4930488L21Rik	75809	FALSE	Low	0.177422	0.897766	4.08047	0.220015	0.825859	NA	NA	0.123934	0.230911
4930500F04Rik	70969	FALSE	Low	0	NA	NA	NA	NA	NA	NA	NA	NA
4930500G05Rik	75037	FALSE	Low	0	NA	NA	NA	NA	NA	NA	NA	NA
4930500L23Rik	74973	FALSE	Low	0.137367	-1.02579	4.08047	-0.251389	0.801513	NA	NA	0.184245	0.0904903
4930502A04Rik	74951	FALSE	Low	0	NA	NA	NA	NA	NA	NA	NA	NA
4930502E09Rik	74995	FALSE	Low	0	NA	NA	NA	NA	NA	NA	NA	NA
4930502E18Rik	75013	FALSE	Low	0	NA	NA	NA	NA	NA	NA	NA	NA
4930503B20Rik	75015	FALSE	Low	0.14078	0.897766	4.08047	0.220015	0.825859	NA	NA	0.0983379	0.183221
4930503E14Rik	74954	FALSE	Low	0	NA	NA	NA	NA	NA	NA	NA	NA
4930503E24Rik	75030	FALSE	Low	0.177422	0.897766	4.08047	0.220015	0.825859	NA	NA	0.123934	0.230911
4930503F20Rik	218902	FALSE	Low	0	NA	NA	NA	NA	NA	NA	NA	NA
4930503H13Rik	74941	FALSE	Low	0	NA	NA	NA	NA	NA	NA	NA	NA
Xdh	22436	TRUE	OK	5256.7	0.335583	0.0574226	5.84409	5.09e-09	6.56e-07	4.86e-07	4648.07	5865.34
4930503O07Rik	74942	FALSE	Low	0	NA	NA	NA	NA	NA	NA	NA	NA
4930504C09Rik	75076	FALSE	Low	0	NA	NA	NA	NA	NA	NA	NA	NA
4930504O13Rik	NA	FALSE	Low	0	NA	NA	NA	NA	NA	NA	NA	NA
4930505A04Rik	75087	FALSE	Low	0	NA	NA	NA	NA	NA	NA	NA	NA
4930505G20Rik	75088	FALSE	Low	0	NA	NA	NA	NA	NA	NA	NA	NA
4930505K13Rik	75073	FALSE	Low	0	NA	NA	NA	NA	NA	NA	NA	NA
4930505K14Rik	78015	FALSE	Low	0	NA	NA	NA	NA	NA	NA	NA	NA
4930505N22Rik	100174921	FALSE	Low	1.07033	-2.33541	2.0812	-1.12214	0.261801	NA	NA	1.78666	0.354007
4930506A18Rik	75044	FALSE	Low	0	NA	NA	NA	NA	NA	NA	NA	NA
4930506C21Rik	75060	FALSE	Low	0.177422	0.897766	4.08047	0.220015	0.825859	NA	NA	0.123934	0.230911
4930507D05Rik	74706	FALSE	Low	1.58609	0.122868	1.63451	0.0751711	0.940079	NA	NA	1.51859	1.65359
4930507D10Rik	75043	FALSE	Low	0	NA	NA	NA	NA	NA	NA	NA	NA
4930509E16Rik	75115	FALSE	Low	1.84634	0.348693	1.60062	0.217849	0.827547	NA	NA	1.6243	2.06839
4930509G22Rik	105246071	FALSE	Low	3.18097	1.08603	1.19023	0.912449	0.361533	NA	NA	2.0372	4.32474
4930509J09Rik	74693	FALSE	Low	0	NA	NA	NA	NA	NA	NA	NA	NA
4930509K18Rik	75819	FALSE	Low	0	NA	NA	NA	NA	NA	NA	NA	NA
4930511A02Rik	74712	FALSE	Low	0	NA	NA	NA	NA	NA	NA	NA	NA
4930511A08Rik	78178	FALSE	Low	0	NA	NA	NA	NA	NA	NA	NA	NA
4930511E03Rik	78773	FALSE	Low	0	NA	NA	NA	NA	NA	NA	NA	NA
4930511M06Rik	75084	FALSE	Low	0	NA	NA	NA	NA	NA	NA	NA	NA
4930512B01Rik	74724	FALSE	Low	0	NA	NA	NA	NA	NA	NA	NA	NA
4930512J16Rik	75131	FALSE	Low	1.62521	0.747844	1.7243	0.43371	0.664499	NA	NA	1.21317	2.03725
4930512M02Rik	102631730	FALSE	Low	0	NA	NA	NA	NA	NA	NA	NA	NA
4930513D17Rik	75095	FALSE	Low	0	NA	NA	NA	NA	NA	NA	NA	NA
4930513N10Rik	319960	FALSE	Low	16.0876	-0.0811673	0.522871	-0.155234	0.876637	NA	NA	16.5401	15.6352
4930513O06Rik	75125	FALSE	Low	0	NA	NA	NA	NA	NA	NA	NA	NA
4930515B02Rik	75128	FALSE	Low	0	NA	NA	NA	NA	NA	NA	NA	NA
4930515G01Rik	67642	FALSE	Low	10.0441	0.0852565	0.664217	0.128356	0.897867	NA	NA	9.74743	10.3408
4930515G16Rik	75070	FALSE	Low	0	NA	NA	NA	NA	NA	NA	NA	NA
4930515L03Rik	75069	FALSE	Low	0	NA	NA	NA	NA	NA	NA	NA	NA
4930515L19Rik	75133	FALSE	Low	0	NA	NA	NA	NA	NA	NA	NA	NA
4930517E11Rik	74702	FALSE	Low	0	NA	NA	NA	NA	NA	NA	NA	NA
4930517M08Rik	75117	FALSE	Low	0	NA	NA	NA	NA	NA	NA	NA	NA
4930518J21Rik	75123	FALSE	Low	0	NA	NA	NA	NA	NA	NA	NA	NA
4930518P08Rik	71654	FALSE	Low	0	NA	NA	NA	NA	NA	NA	NA	NA
4930519D14Rik	75090	FALSE	Low	0	NA	NA	NA	NA	NA	NA	NA	NA
4930519F16Rik	75106	FALSE	Low	0	NA	NA	NA	NA	NA	NA	NA	NA
4930519F24Rik	108970	FALSE	Low	0	NA	NA	NA	NA	NA	NA	NA	NA
4930519G04Rik	67593	FALSE	Low	0	NA	NA	NA	NA	NA	NA	NA	NA
4930519H02Rik	75058	FALSE	Low	0	NA	NA	NA	NA	NA	NA	NA	NA
4930519K11Rik	78019	FALSE	Low	0	NA	NA	NA	NA	NA	NA	NA	NA
4930519L02Rik	102636203	FALSE	Low	0	NA	NA	NA	NA	NA	NA	NA	NA
4930520O04Rik	75116	FALSE	Low	0.45555	0.804692	2.95403	0.272405	0.785311	NA	NA	0.331699	0.579402
4930520P13Rik	75086	FALSE	Low	0	NA	NA	NA	NA	NA	NA	NA	NA
4930521E06Rik	75066	FALSE	Low	0	NA	NA	NA	NA	NA	NA	NA	NA
4930521O11Rik	74715	FALSE	Low	0	NA	NA	NA	NA	NA	NA	NA	NA
4930521O17Rik	75067	FALSE	Low	0	NA	NA	NA	NA	NA	NA	NA	NA
4930522H14Rik	67646	FALSE	Low	0	NA	NA	NA	NA	NA	NA	NA	NA
4930522O17Rik	78180	FALSE	Low	0	NA	NA	NA	NA	NA	NA	NA	NA
4930522P08Rik	78183	FALSE	Low	1.13323	0.466564	1.86539	0.250116	0.802497	NA	NA	0.951571	1.31489
4930523C07Rik	67647	FALSE	OK	97.5787	0.235864	0.212029	1.11241	0.26596	0.616698	NA	89.62	105.537
4930523O13Rik	74726	FALSE	Low	0	NA	NA	NA	NA	NA	NA	NA	NA
4930524B15Rik	67592	FALSE	Low	0.14078	0.897766	4.08047	0.220015	0.825859	NA	NA	0.0983379	0.183221
4930524B17Rik	74725	FALSE	Low	0	NA	NA	NA	NA	NA	NA	NA	NA
4930524C18Rik	75822	FALSE	Low	0	NA	NA	NA	NA	NA	NA	NA	NA
4930524N10Rik	75071	FALSE	Low	0	NA	NA	NA	NA	NA	NA	NA	NA
4930524O05Rik	75096	FALSE	Low	0	NA	NA	NA	NA	NA	NA	NA	NA
4930524O08Rik	74700	FALSE	Low	0	NA	NA	NA	NA	NA	NA	NA	NA
4930525C09Rik	78127	FALSE	Low	0	NA	NA	NA	NA	NA	NA	NA	NA
4930525D18Rik	75100	FALSE	Low	0.14078	0.897766	4.08047	0.220015	0.825859	NA	NA	0.0983379	0.183221
4930525G20Rik	320163	FALSE	Low	4.79706	-0.840358	0.945938	-0.888385	0.374334	NA	NA	6.15597	3.43814
4930526H09Rik	102636142	FALSE	Low	0	NA	NA	NA	NA	NA	NA	NA	NA
4930526I15Rik	75135	FALSE	OK	67.6613	0.188935	0.253858	0.744257	0.456721	0.77577	NA	63.2372	72.0854
4930526L06Rik	75138	FALSE	Low	0	NA	NA	NA	NA	NA	NA	NA	NA
4930527F14Rik	67651	FALSE	Low	0	NA	NA	NA	NA	NA	NA	NA	NA
4930527G23Rik	78199	FALSE	Low	0	NA	NA	NA	NA	NA	NA	NA	NA
4930528A17Rik	67735	FALSE	Low	2.16457	1.1703	1.3759	0.850571	0.395008	NA	NA	1.3318	2.99733
4930528D03Rik	75223	FALSE	Low	0	NA	NA	NA	NA	NA	NA	NA	NA
4930528G23Rik	75831	FALSE	Low	0	NA	NA	NA	NA	NA	NA	NA	NA
4930528H21Rik	78034	FALSE	Low	0	NA	NA	NA	NA	NA	NA	NA	NA
4930528P14Rik	78193	FALSE	Low	0	NA	NA	NA	NA	NA	NA	NA	NA
4930529C04Rik	619677	FALSE	Low	0.14078	0.897766	4.08047	0.220015	0.825859	NA	NA	0.0983379	0.183221
4930529K09Rik	75155	FALSE	Low	0	NA	NA	NA	NA	NA	NA	NA	NA
4930529L06Rik	78023	FALSE	Low	0	NA	NA	NA	NA	NA	NA	NA	NA
4930529N20Rik	75197	FALSE	Low	0	NA	NA	NA	NA	NA	NA	NA	NA
4930532I03Rik	75833	FALSE	Low	0	NA	NA	NA	NA	NA	NA	NA	NA
4930532M18Rik	75233	FALSE	Low	0	NA	NA	NA	NA	NA	NA	NA	NA
4930533B01Rik	75166	FALSE	Low	0	NA	NA	NA	NA	NA	NA	NA	NA
4930533N22Rik	75205	FALSE	Low	0	NA	NA	NA	NA	NA	NA	NA	NA
4930533P14Rik	75159	FALSE	Low	0	NA	NA	NA	NA	NA	NA	NA	NA
4930534H03Rik	102633753	FALSE	Low	0	NA	NA	NA	NA	NA	NA	NA	NA
4930539C22Rik	75208	FALSE	Low	0	NA	NA	NA	NA	NA	NA	NA	NA
4930539E08Rik	207819	FALSE	Low	0.668995	2.82267	2.50836	1.12531	0.260458	NA	NA	0.165701	1.17229
4930539J05Rik	319587	FALSE	Low	4.55431	-0.773929	0.993074	-0.779327	0.435787	NA	NA	5.74741	3.36122
4930539M17Rik	75149	FALSE	Low	0	NA	NA	NA	NA	NA	NA	NA	NA
4930539N22Rik	75203	FALSE	Low	0	NA	NA	NA	NA	NA	NA	NA	NA
4930540M03Rik	78025	FALSE	Low	0	NA	NA	NA	NA	NA	NA	NA	NA
4930542C21Rik	75175	FALSE	Low	0	NA	NA	NA	NA	NA	NA	NA	NA
4930542D17Rik	75211	FALSE	Low	0	NA	NA	NA	NA	NA	NA	NA	NA
4930542M03Rik	75154	FALSE	Low	0	NA	NA	NA	NA	NA	NA	NA	NA
4930543E12Rik	75239	FALSE	Low	0	NA	NA	NA	NA	NA	NA	NA	NA
4930543N07Rik	75187	FALSE	Low	0	NA	NA	NA	NA	NA	NA	NA	NA
4930544D05Rik	668433	FALSE	Low	0.31418	1.74802	3.59531	0.486195	0.626829	NA	NA	0.144153	0.484207
4930544G11Rik	67653	FALSE	Low	0	NA	NA	NA	NA	NA	NA	NA	NA
4930544M13Rik	75161	FALSE	Low	0	NA	NA	NA	NA	NA	NA	NA	NA
4930545E07Rik	75162	FALSE	Low	0	NA	NA	NA	NA	NA	NA	NA	NA
4930545H06Rik	75148	FALSE	Low	0	NA	NA	NA	NA	NA	NA	NA	NA
4930545L23Rik	78805	FALSE	Low	0	NA	NA	NA	NA	NA	NA	NA	NA
4930546C10Rik	78931	FALSE	Low	0.173421	0.897766	4.08047	0.220015	0.825859	NA	NA	0.121139	0.225703
4930546K05Rik	78194	FALSE	Low	0	NA	NA	NA	NA	NA	NA	NA	NA
4930547E08Rik	78031	FALSE	Low	0	NA	NA	NA	NA	NA	NA	NA	NA
4930547E14Rik	75145	FALSE	Low	0	NA	NA	NA	NA	NA	NA	NA	NA
4930548G14Rik	75281	FALSE	Low	0	NA	NA	NA	NA	NA	NA	NA	NA
4930548H24Rik	67656	FALSE	Low	0.741937	-1.66037	2.4942	-0.665691	0.505609	NA	NA	1.12726	0.356617
4930548J01Rik	78043	FALSE	Low	0	NA	NA	NA	NA	NA	NA	NA	NA
4930548K13Rik	75360	FALSE	Low	0	NA	NA	NA	NA	NA	NA	NA	NA
4930549C15Rik	75243	FALSE	Low	0.137367	-1.02579	4.08047	-0.251389	0.801513	NA	NA	0.184245	0.0904903
4930549G23Rik	75286	FALSE	Low	0.350844	1.8818	3.4492	0.545576	0.585358	NA	NA	0.149762	0.551925
4930550C14Rik	75311	FALSE	Low	3.78387	-0.935517	1.11602	-0.838264	0.401883	NA	NA	4.96944	2.5983
4930550C17Rik	75245	FALSE	Low	0	NA	NA	NA	NA	NA	NA	NA	NA
4930550L24Rik	75352	FALSE	Low	0.362886	-0.064732	3.45305	-0.0187463	0.985043	NA	NA	0.371025	0.354746
4930552N02Rik	75367	FALSE	Low	0	NA	NA	NA	NA	NA	NA	NA	NA
4930552P12Rik	77594	FALSE	Low	13.2129	-0.383083	0.572522	-0.669115	0.503422	NA	NA	14.9569	11.4689
4930553C11Rik	75315	FALSE	Low	0	NA	NA	NA	NA	NA	NA	NA	NA
4930553E22Rik	75247	FALSE	Low	0	NA	NA	NA	NA	NA	NA	NA	NA
4930553J12Rik	75351	FALSE	Low	0	NA	NA	NA	NA	NA	NA	NA	NA
4930553P18Rik	75355	FALSE	Low	0.36353	-0.0625993	3.45085	-0.0181403	0.985527	NA	NA	0.371416	0.355645
4930554C24Rik	75253	FALSE	Low	0	NA	NA	NA	NA	NA	NA	NA	NA
4930554G24Rik	75280	FALSE	Low	0	NA	NA	NA	NA	NA	NA	NA	NA
4930554H23Rik	77631	FALSE	Low	0	NA	NA	NA	NA	NA	NA	NA	NA
4930554I06Rik	75354	FALSE	Low	0.173421	0.897766	4.08047	0.220015	0.825859	NA	NA	0.121139	0.225703
4930555B11Rik	75279	FALSE	Low	0	NA	NA	NA	NA	NA	NA	NA	NA
4930555B12Rik	78086	FALSE	Low	0	NA	NA	NA	NA	NA	NA	NA	NA
4930555G01Rik	108978	FALSE	Low	0	NA	NA	NA	NA	NA	NA	NA	NA
4930555G21Rik	75252	FALSE	Low	0	NA	NA	NA	NA	NA	NA	NA	NA
4930555K05Rik	75361	FALSE	Low	0	NA	NA	NA	NA	NA	NA	NA	NA
4930555K19Rik	100418302	FALSE	Low	0	NA	NA	NA	NA	NA	NA	NA	NA
4930556C24Rik	75310	FALSE	Low	0	NA	NA	NA	NA	NA	NA	NA	NA
4930556G01Rik	75332	FALSE	Low	0	NA	NA	NA	NA	NA	NA	NA	NA
4930556J02Rik	75349	FALSE	Low	0	NA	NA	NA	NA	NA	NA	NA	NA
4930556L07Rik	75283	FALSE	Low	0	NA	NA	NA	NA	NA	NA	NA	NA
4930556M19Rik	75259	FALSE	Low	15.0027	0.207748	0.519712	0.399737	0.68935	NA	NA	13.9244	16.0811
4930556N09Rik	75301	FALSE	Low	0	NA	NA	NA	NA	NA	NA	NA	NA
4930556N13Rik	75285	FALSE	Low	0	NA	NA	NA	NA	NA	NA	NA	NA
4930557F10Rik	75322	FALSE	Low	0	NA	NA	NA	NA	NA	NA	NA	NA
4930557J02Rik	75357	FALSE	Low	0	NA	NA	NA	NA	NA	NA	NA	NA
4930557K07Rik	78202	FALSE	Low	0	NA	NA	NA	NA	NA	NA	NA	NA
4930558C23Rik	67654	FALSE	Low	0	NA	NA	NA	NA	NA	NA	NA	NA
4930558F17Rik	75330	FALSE	Low	0	NA	NA	NA	NA	NA	NA	NA	NA
4930558G05Rik	75274	FALSE	Low	0	NA	NA	NA	NA	NA	NA	NA	NA
4930558J18Rik	75323	FALSE	Low	17.8085	-0.0451224	0.478183	-0.0943622	0.924821	NA	NA	18.087	17.5301
4930558K02Rik	75368	FALSE	Low	0	NA	NA	NA	NA	NA	NA	NA	NA
4930559C10Rik	75295	FALSE	Low	0.314211	1.74811	3.59518	0.486237	0.626799	NA	NA	0.144161	0.484262
4930562C15Rik	78809	FALSE	Low	0.471315	0.67542	3.1347	0.215466	0.829404	NA	NA	0.36296	0.57967
4930562F07Rik	75255	FALSE	Low	0.366914	-0.0669653	3.4394	-0.01947	0.984466	NA	NA	0.375428	0.3584
4930563E18Rik	75370	FALSE	Low	0	NA	NA	NA	NA	NA	NA	NA	NA
4930563E22Rik	75304	FALSE	Low	7.76368	-0.30521	0.778195	-0.392202	0.694909	NA	NA	8.58185	6.94551
4930563F08Rik	75369	FALSE	Low	0	NA	NA	NA	NA	NA	NA	NA	NA
4930563H07Rik	75347	FALSE	Low	0	NA	NA	NA	NA	NA	NA	NA	NA
4930563J15Rik	105245193	FALSE	Low	0.137367	-1.02579	4.08047	-0.251389	0.801513	NA	NA	0.184245	0.0904903
4930563M20Rik	78213	FALSE	Low	0	NA	NA	NA	NA	NA	NA	NA	NA
4930563M21Rik	75258	FALSE	Low	0	NA	NA	NA	NA	NA	NA	NA	NA
4930564C03Rik	75341	FALSE	Low	0	NA	NA	NA	NA	NA	NA	NA	NA
4930564D02Rik	75269	FALSE	Low	0.137367	-1.02579	4.08047	-0.251389	0.801513	NA	NA	0.184245	0.0904903
4930565D16Rik	75309	FALSE	Low	0	NA	NA	NA	NA	NA	NA	NA	NA
4930565N06Rik	68306	FALSE	Low	0.379613	-2.05045	3.35095	-0.611902	0.540602	NA	NA	0.611584	0.147642
4930567H12Rik	75930	FALSE	Low	0	NA	NA	NA	NA	NA	NA	NA	NA
4930567H17Rik	619303	FALSE	Low	0	NA	NA	NA	NA	NA	NA	NA	NA
4930567J20Rik	78221	FALSE	Low	0	NA	NA	NA	NA	NA	NA	NA	NA
4930567K12Rik	75845	FALSE	Low	0	NA	NA	NA	NA	NA	NA	NA	NA
4930567K20Rik	78056	FALSE	Low	0	NA	NA	NA	NA	NA	NA	NA	NA
4930568D16Rik	75859	FALSE	Low	0	NA	NA	NA	NA	NA	NA	NA	NA
4930568E12Rik	78219	FALSE	Low	0	NA	NA	NA	NA	NA	NA	NA	NA
4930568G15Rik	75857	FALSE	Low	0	NA	NA	NA	NA	NA	NA	NA	NA
4930570G19Rik	329782	FALSE	Low	0.904957	2.07827	2.29766	0.904515	0.365723	NA	NA	0.346528	1.46339
4930571K23Rik	75861	FALSE	Low	0	NA	NA	NA	NA	NA	NA	NA	NA
4930571O06Rik	78048	FALSE	Low	0	NA	NA	NA	NA	NA	NA	NA	NA
4930572K03Rik	75916	FALSE	Low	0	NA	NA	NA	NA	NA	NA	NA	NA
4930572O03Rik	381715	FALSE	Low	0	NA	NA	NA	NA	NA	NA	NA	NA
4930572O13Rik	75862	FALSE	Low	0	NA	NA	NA	NA	NA	NA	NA	NA
4930573H18Rik	75888	FALSE	Low	0	NA	NA	NA	NA	NA	NA	NA	NA
4930573O16Rik	78049	FALSE	Low	1.06122	-0.410223	2.00256	-0.20485	0.83769	NA	NA	1.21109	0.91135
4930577N17Rik	67746	FALSE	OK	28.3565	0.068151	0.381683	0.178554	0.858288	0.958683	NA	27.6869	29.0261
4930578C19Rik	NA	FALSE	Low	0.189452	-1.02579	4.08047	-0.251389	0.801513	NA	NA	0.254104	0.124801
4930578E11Rik	78058	FALSE	Low	0	NA	NA	NA	NA	NA	NA	NA	NA
4930578G10Rik	102638670	FALSE	Low	0.137367	-1.02579	4.08047	-0.251389	0.801513	NA	NA	0.184245	0.0904903
4930578I06Rik	67750	FALSE	Low	0	NA	NA	NA	NA	NA	NA	NA	NA
4930578L24Rik	105246496	FALSE	Low	10.2606	0.126134	0.632615	0.199385	0.841962	NA	NA	9.81236	10.7089
4930578M01Rik	75951	FALSE	Low	0.314152	1.74794	3.59542	0.486156	0.626856	NA	NA	0.144147	0.484157
4930578N18Rik	78215	FALSE	Low	0	NA	NA	NA	NA	NA	NA	NA	NA
4930579D09Rik	75904	FALSE	Low	0	NA	NA	NA	NA	NA	NA	NA	NA
4930579F01Rik	67741	FALSE	Low	0	NA	NA	NA	NA	NA	NA	NA	NA
4930579G18Rik	75913	FALSE	Low	0.278152	-0.0625494	3.80812	-0.0164253	0.986895	NA	NA	0.284181	0.272124
Ms4a6c	73656	TRUE	OK	1242.39	0.531213	0.091259	5.82093	5.85e-09	7.45e-07	5.52e-07	1016.21	1468.57
4930579H20Rik	75855	FALSE	Low	0	NA	NA	NA	NA	NA	NA	NA	NA
4930579J19Rik	75854	FALSE	Low	0	NA	NA	NA	NA	NA	NA	NA	NA
4930579K19Rik	75881	FALSE	Low	7.37012	0.829399	0.771493	1.07506	0.282349	NA	NA	5.30808	9.43216
4930579P08Rik	75878	FALSE	Low	0	NA	NA	NA	NA	NA	NA	NA	NA
4930581F22Rik	78934	FALSE	Low	17.235	0.118499	0.484077	0.244793	0.806617	NA	NA	16.5276	17.9425
4930583I09Rik	78057	FALSE	Low	0	NA	NA	NA	NA	NA	NA	NA	NA
4930583K01Rik	67745	FALSE	Low	0	NA	NA	NA	NA	NA	NA	NA	NA
4930583P06Rik	75946	FALSE	Low	0	NA	NA	NA	NA	NA	NA	NA	NA
4930584F24Rik	75942	FALSE	Low	0	NA	NA	NA	NA	NA	NA	NA	NA
4930586N03Rik	75887	FALSE	Low	0	NA	NA	NA	NA	NA	NA	NA	NA
4930587E11Rik	75893	FALSE	Low	0	NA	NA	NA	NA	NA	NA	NA	NA
4930589L23Rik	75879	FALSE	Low	0.350844	1.8818	3.4492	0.545576	0.585357	NA	NA	0.149762	0.551926
4930590A17Rik	105246151	FALSE	Low	0	NA	NA	NA	NA	NA	NA	NA	NA
4930590J08Rik	381798	FALSE	Low	0	NA	NA	NA	NA	NA	NA	NA	NA
4930590L20Rik	75910	FALSE	Low	0	NA	NA	NA	NA	NA	NA	NA	NA
4930591A17Rik	68175	FALSE	Low	0	NA	NA	NA	NA	NA	NA	NA	NA
4930591E09Rik	75877	FALSE	Low	0	NA	NA	NA	NA	NA	NA	NA	NA
4930592A05Rik	75880	FALSE	Low	0	NA	NA	NA	NA	NA	NA	NA	NA
4930592C13Rik	381498	FALSE	Low	0.947719	1.15934	2.27331	0.509979	0.610066	NA	NA	0.586178	1.30926
4930592I03Rik	75853	FALSE	Low	0	NA	NA	NA	NA	NA	NA	NA	NA
4930593A02Rik	71301	FALSE	Low	0	NA	NA	NA	NA	NA	NA	NA	NA
4930593C16Rik	78060	FALSE	Low	0	NA	NA	NA	NA	NA	NA	NA	NA
4930594C11Rik	77633	FALSE	Low	2.48345	-0.624004	1.2413	-0.502702	0.615174	NA	NA	3.01231	1.95459
4930594M22Rik	105245866	FALSE	Low	1.18311	-0.358557	1.9223	-0.186525	0.852033	NA	NA	1.32938	1.03684
4930594O21Rik	75947	FALSE	Low	0	NA	NA	NA	NA	NA	NA	NA	NA
4930595D18Rik	78062	FALSE	Low	0	NA	NA	NA	NA	NA	NA	NA	NA
4930595M18Rik	245492	FALSE	Low	0	NA	NA	NA	NA	NA	NA	NA	NA
4930596D02Rik	239036	FALSE	Low	0	NA	NA	NA	NA	NA	NA	NA	NA
4930596I21Rik	78229	FALSE	Low	0	NA	NA	NA	NA	NA	NA	NA	NA
4930597A21Rik	75389	FALSE	Low	0	NA	NA	NA	NA	NA	NA	NA	NA
4930597G03Rik	75377	FALSE	Low	0	NA	NA	NA	NA	NA	NA	NA	NA
4930598F16Rik	75381	FALSE	Low	0	NA	NA	NA	NA	NA	NA	NA	NA
4930599N23Rik	75379	FALSE	Low	7.33792	0.190528	0.778057	0.244876	0.806552	NA	NA	6.85409	7.82175
4931402G19Rik	70933	FALSE	Low	0	NA	NA	NA	NA	NA	NA	NA	NA
4931403E22Rik	70942	FALSE	Low	0	NA	NA	NA	NA	NA	NA	NA	NA
4931403G20Rik	70934	FALSE	Low	0	NA	NA	NA	NA	NA	NA	NA	NA
4931406B18Rik	74054	FALSE	Low	0.189452	-1.02579	4.08047	-0.251389	0.801513	NA	NA	0.254104	0.124801
Glrx	93692	TRUE	OK	4058.94	-0.369126	0.0636037	-5.80353	6.49e-09	8.18e-07	6.05e-07	4575.38	3542.5
4931406H21Rik	77592	FALSE	Low	2.12395	0.112023	1.35772	0.0825076	0.934243	NA	NA	2.04153	2.20637
B3galnt1	26879	TRUE	OK	1014.53	0.449845	0.0776077	5.7964	6.78e-09	8.44e-07	6.24e-07	857.626	1171.43
4931408C20Rik	210940	FALSE	Low	0.520262	2.45617	3.21345	0.76434	0.444665	NA	NA	0.160388	0.880137
4931408D14Rik	77059	FALSE	Low	0	NA	NA	NA	NA	NA	NA	NA	NA
4931409K22Rik	NA	FALSE	Low	0	NA	NA	NA	NA	NA	NA	NA	NA
4931414P19Rik	74359	FALSE	OK	76.1546	-0.18954	0.238633	-0.794273	0.427037	0.75685	NA	81.1499	71.1592
4931417E11Rik	66740	FALSE	Low	0	NA	NA	NA	NA	NA	NA	NA	NA
4931419H13Rik	70970	FALSE	Low	0	NA	NA	NA	NA	NA	NA	NA	NA
4931420L22Rik	70972	FALSE	Low	0	NA	NA	NA	NA	NA	NA	NA	NA
4931422A03Rik	70986	FALSE	Low	0.504323	-0.899366	2.86076	-0.31438	0.753233	NA	NA	0.656619	0.352028
4931423N10Rik	70981	FALSE	Low	0.690392	-1.5543	2.41225	-0.644337	0.519357	NA	NA	1.03006	0.350728
4931428F04Rik	74356	FALSE	OK	117.402	-0.1855	0.190293	-0.974816	0.329652	0.677335	NA	124.94	109.865
4931428L18Rik	70988	FALSE	Low	0	NA	NA	NA	NA	NA	NA	NA	NA
4931429L15Rik	74361	FALSE	Low	0	NA	NA	NA	NA	NA	NA	NA	NA
4931429P17Rik	70971	FALSE	Low	0	NA	NA	NA	NA	NA	NA	NA	NA
4931430N09Rik	74363	FALSE	Low	0	NA	NA	NA	NA	NA	NA	NA	NA
4931431B13Rik	70973	FALSE	Low	0.137367	-1.02579	4.08047	-0.251389	0.801513	NA	NA	0.184245	0.0904903
4931431C16Rik	74364	FALSE	Low	0.14078	0.897766	4.08047	0.220015	0.825859	NA	NA	0.0983379	0.183221
4931440F15Rik	216622	FALSE	Low	0.762266	0.722002	2.44584	0.295196	0.767844	NA	NA	0.57541	0.949122
4931440J10Rik	71000	FALSE	Low	0.310796	-0.0638022	3.65363	-0.0174627	0.986068	NA	NA	0.317667	0.303925
4931440P22Rik	71004	FALSE	OK	25.7092	0.338578	0.404967	0.836064	0.403119	0.737969	NA	22.7062	28.7122
4932411N23Rik	237029	FALSE	Low	0	NA	NA	NA	NA	NA	NA	NA	NA
4932412D23Rik	75722	FALSE	Low	0	NA	NA	NA	NA	NA	NA	NA	NA
4932413F04Rik	319215	FALSE	Low	0	NA	NA	NA	NA	NA	NA	NA	NA
4932414J04Rik	237694	FALSE	Low	0	NA	NA	NA	NA	NA	NA	NA	NA
4932414N04Rik	75721	FALSE	Low	0	NA	NA	NA	NA	NA	NA	NA	NA
4932415M13Rik	211496	FALSE	Low	0	NA	NA	NA	NA	NA	NA	NA	NA
4932429P05Rik	245509	FALSE	Low	0	NA	NA	NA	NA	NA	NA	NA	NA
4932435O22Rik	319819	FALSE	Low	0	NA	NA	NA	NA	NA	NA	NA	NA
Tubb2a	22151	TRUE	OK	3818.34	0.294133	0.0507884	5.79135	6.98e-09	8.6e-07	6.35e-07	3430.44	4206.23
4932438H23Rik	74387	FALSE	Low	1.17704	0.358951	1.94666	0.184394	0.853705	NA	NA	1.03137	1.32272
4932441J04Rik	319216	FALSE	Low	0	NA	NA	NA	NA	NA	NA	NA	NA
4932702P03Rik	73326	FALSE	Low	0	NA	NA	NA	NA	NA	NA	NA	NA
4933400A11Rik	66747	FALSE	Low	0	NA	NA	NA	NA	NA	NA	NA	NA
4933400B14Rik	71052	FALSE	Low	0	NA	NA	NA	NA	NA	NA	NA	NA
4933400C23Rik	331003	FALSE	Low	0	NA	NA	NA	NA	NA	NA	NA	NA
4933400F21Rik	74403	FALSE	Low	0	NA	NA	NA	NA	NA	NA	NA	NA
4933400L20Rik	71058	FALSE	Low	0	NA	NA	NA	NA	NA	NA	NA	NA
4933401B06Rik	71011	FALSE	Low	0	NA	NA	NA	NA	NA	NA	NA	NA
4933401D09Rik	71008	FALSE	Low	0	NA	NA	NA	NA	NA	NA	NA	NA
4933401H06Rik	71038	FALSE	Low	0	NA	NA	NA	NA	NA	NA	NA	NA
4933402C06Rik	71029	FALSE	Low	0.14078	0.897766	4.08047	0.220015	0.825859	NA	NA	0.0983379	0.183221
4933402D24Rik	74426	FALSE	Low	0	NA	NA	NA	NA	NA	NA	NA	NA
4933402E13Rik	74437	FALSE	Low	0	NA	NA	NA	NA	NA	NA	NA	NA
4933402J07Rik	330820	FALSE	Low	0	NA	NA	NA	NA	NA	NA	NA	NA
4933402J10Rik	71057	FALSE	Low	0	NA	NA	NA	NA	NA	NA	NA	NA
4933402J15Rik	74425	FALSE	Low	0	NA	NA	NA	NA	NA	NA	NA	NA
4933402N03Rik	233918	FALSE	Low	0	NA	NA	NA	NA	NA	NA	NA	NA
4933402N22Rik	545732	FALSE	Low	0	NA	NA	NA	NA	NA	NA	NA	NA
4933403O08Rik	71030	FALSE	Low	0	NA	NA	NA	NA	NA	NA	NA	NA
4933404G15Rik	74066	FALSE	Low	0	NA	NA	NA	NA	NA	NA	NA	NA
4933404K08Rik	74061	FALSE	Low	0	NA	NA	NA	NA	NA	NA	NA	NA
4933404K13Rik	71018	FALSE	Low	0	NA	NA	NA	NA	NA	NA	NA	NA
4933404O12Rik	66752	FALSE	OK	153.26	0.20876	0.173303	1.20459	0.228361	0.575078	NA	142.191	164.329
4933405D12Rik	74057	FALSE	Low	0.173421	0.897766	4.08047	0.220015	0.825859	NA	NA	0.121139	0.225703
4933405E24Rik	71056	FALSE	Low	0	NA	NA	NA	NA	NA	NA	NA	NA
4933405L10Rik	71046	FALSE	Low	0.48456	0.905392	3.10118	0.291951	0.770324	NA	NA	0.337314	0.631807
4933405O20Rik	243996	FALSE	Low	0	NA	NA	NA	NA	NA	NA	NA	NA
4933406C10Rik	74076	FALSE	Low	2.56063	0.136928	1.25666	0.108962	0.913233	NA	NA	2.43921	2.68206
4933406D12Rik	74065	FALSE	Low	0	NA	NA	NA	NA	NA	NA	NA	NA
4933406F09Rik	68308	FALSE	Low	0	NA	NA	NA	NA	NA	NA	NA	NA
4933406G16Rik	74059	FALSE	Low	0	NA	NA	NA	NA	NA	NA	NA	NA
4933406I18Rik	71045	FALSE	Low	0.537248	2.49154	2.92349	0.852248	0.394077	NA	NA	0.162218	0.912277
4933406J09Rik	102639979	FALSE	Low	0	NA	NA	NA	NA	NA	NA	NA	NA
4933406J10Rik	77800	FALSE	Low	0	NA	NA	NA	NA	NA	NA	NA	NA
4933406K04Rik	71033	FALSE	Low	0	NA	NA	NA	NA	NA	NA	NA	NA
4933406M09Rik	240755	FALSE	Low	0.173421	0.897766	4.08047	0.220015	0.825859	NA	NA	0.121139	0.225703
4933407E24Rik	108809	FALSE	Low	0	NA	NA	NA	NA	NA	NA	NA	NA
4933407G14Rik	71125	FALSE	Low	0	NA	NA	NA	NA	NA	NA	NA	NA
4933407I05Rik	74072	FALSE	Low	0	NA	NA	NA	NA	NA	NA	NA	NA
4933407K13Rik	74396	FALSE	OK	71.7751	0.275602	0.241875	1.13944	0.254521	0.603237	NA	64.9401	78.61
4933407L21Rik	71141	FALSE	Low	0	NA	NA	NA	NA	NA	NA	NA	NA
4933408B17Rik	271508	FALSE	Low	3.43259	1.16575	1.15306	1.01101	0.312014	NA	NA	2.1166	4.74858
4933408J17Rik	74454	FALSE	Low	1.31159	-2.74106	1.93	-1.42024	0.155537	NA	NA	2.28187	0.34131
4933408N05Rik	71122	FALSE	Low	0	NA	NA	NA	NA	NA	NA	NA	NA
4933409F18Rik	74668	FALSE	Low	0	NA	NA	NA	NA	NA	NA	NA	NA
4933409G03Rik	227998	FALSE	Low	0	NA	NA	NA	NA	NA	NA	NA	NA
4933409K07Rik	108816	FALSE	Low	0.366849	-0.0618895	3.43962	-0.0179931	0.985644	NA	NA	0.374717	0.358982
4933411E08Rik	71067	FALSE	Low	0.173421	0.897766	4.08047	0.220015	0.825859	NA	NA	0.121139	0.225703
4933411G06Rik	71090	FALSE	Low	0	NA	NA	NA	NA	NA	NA	NA	NA
4933411K16Rik	66765	FALSE	Low	2.06481	-0.541063	1.37216	-0.394315	0.693349	NA	NA	2.44752	1.68209
4933412E12Rik	71086	FALSE	OK	47.9705	-0.138424	0.293549	-0.471551	0.637247	0.874037	NA	50.2701	45.6709
4933412E24Rik	71088	FALSE	Low	0	NA	NA	NA	NA	NA	NA	NA	NA
4933412O06Rik	71071	FALSE	Low	0.189452	-1.02579	4.08047	-0.251389	0.801513	NA	NA	0.254104	0.124801
4933413J09Rik	71106	FALSE	Low	0	NA	NA	NA	NA	NA	NA	NA	NA
4933413L06Rik	71100	FALSE	Low	0	NA	NA	NA	NA	NA	NA	NA	NA
4933415F23Rik	66755	FALSE	Low	0	NA	NA	NA	NA	NA	NA	NA	NA
4933416C03Rik	NA	FALSE	Low	0	NA	NA	NA	NA	NA	NA	NA	NA
4933416E03Rik	71081	FALSE	Low	0	NA	NA	NA	NA	NA	NA	NA	NA
4933416I08Rik	71159	FALSE	Low	0	NA	NA	NA	NA	NA	NA	NA	NA
4933416M06Rik	71174	FALSE	Low	0.14078	0.897766	4.08047	0.220015	0.825859	NA	NA	0.0983379	0.183221
4933416M07Rik	71082	FALSE	Low	0	NA	NA	NA	NA	NA	NA	NA	NA
4933416O17Rik	67550	FALSE	Low	0	NA	NA	NA	NA	NA	NA	NA	NA
4933417A18Rik	66761	FALSE	Low	0	NA	NA	NA	NA	NA	NA	NA	NA
4933417D19Rik	71186	FALSE	Low	0.412102	-2.23785	3.50558	-0.638367	0.523235	NA	NA	0.680036	0.144169
4933417E11Rik	71134	FALSE	Low	0.314158	1.74795	3.5954	0.486165	0.62685	NA	NA	0.144148	0.484168
4933417G07Rik	71182	FALSE	Low	0	NA	NA	NA	NA	NA	NA	NA	NA
4933417O13Rik	71153	FALSE	Low	0	NA	NA	NA	NA	NA	NA	NA	NA
4933421I07Rik	71162	FALSE	Low	0	NA	NA	NA	NA	NA	NA	NA	NA
4933421O10Rik	100504166	FALSE	OK	68.5551	0.0492099	0.250969	0.196079	0.844548	0.954507	NA	67.386	69.7241
4933422A05Rik	71133	FALSE	Low	0.14078	0.897766	4.08047	0.220015	0.825859	NA	NA	0.0983379	0.183221
4933424G05Rik	74456	FALSE	Low	0.177422	0.897766	4.08047	0.220015	0.825859	NA	NA	0.123934	0.230911
4933424G06Rik	71166	FALSE	Low	2.14345	-0.779088	1.45755	-0.534518	0.592983	NA	NA	2.70854	1.57836
4933424L21Rik	78762	FALSE	Low	0	NA	NA	NA	NA	NA	NA	NA	NA
4933425B07Rik	74458	FALSE	Low	0	NA	NA	NA	NA	NA	NA	NA	NA
4933425L06Rik	66763	FALSE	Low	0	NA	NA	NA	NA	NA	NA	NA	NA
4933427D06Rik	232217	FALSE	Low	0.367543	-0.0630321	3.43729	-0.0183377	0.985369	NA	NA	0.375571	0.359516
4933427D14Rik	74477	FALSE	OK	302.661	-0.0145164	0.12426	-0.116823	0.907001	0.973443	NA	304.184	301.138
4933427E11Rik	66769	FALSE	Low	0.523909	2.46205	2.94851	0.835014	0.40371	NA	NA	0.160956	0.886862
4933427E13Rik	71234	FALSE	Low	0	NA	NA	NA	NA	NA	NA	NA	NA
4933427I22Rik	71235	FALSE	Low	0	NA	NA	NA	NA	NA	NA	NA	NA
4933428C19Rik	71293	FALSE	Low	0	NA	NA	NA	NA	NA	NA	NA	NA
4933428G20Rik	100141474	FALSE	Low	0.366843	-0.061363	3.43964	-0.0178399	0.985767	NA	NA	0.374644	0.359043
4933428M09Rik	71248	FALSE	Low	0	NA	NA	NA	NA	NA	NA	NA	NA
4933429K18Rik	71232	FALSE	Low	0	NA	NA	NA	NA	NA	NA	NA	NA
4933429O19Rik	66770	FALSE	Low	0	NA	NA	NA	NA	NA	NA	NA	NA
4933430H16Rik	71285	FALSE	Low	0	NA	NA	NA	NA	NA	NA	NA	NA
4933430I17Rik	214106	FALSE	Low	16.9244	0.215959	0.502148	0.43007	0.667145	NA	NA	15.66	18.1887
4933430M04Rik	71316	FALSE	Low	0	NA	NA	NA	NA	NA	NA	NA	NA
4933430N04Rik	71249	FALSE	Low	0	NA	NA	NA	NA	NA	NA	NA	NA
4933431E20Rik	329735	FALSE	Low	15.0857	0.347138	0.514963	0.674103	0.500246	NA	NA	13.2795	16.892
4933431G14Rik	71265	FALSE	Low	0.14078	0.897766	4.08047	0.220015	0.825859	NA	NA	0.0983379	0.183221
4933432G23Rik	71196	FALSE	Low	0	NA	NA	NA	NA	NA	NA	NA	NA
4933432I03Rik	71264	FALSE	Low	1.22757	-0.650367	1.90667	-0.341102	0.733027	NA	NA	1.49967	0.955468
4933432I09Rik	66779	FALSE	Low	0.189452	-1.02579	4.08047	-0.251389	0.801513	NA	NA	0.254104	0.124801
4933432K03Rik	75793	FALSE	Low	0	NA	NA	NA	NA	NA	NA	NA	NA
4933433F19Rik	71314	FALSE	Low	0	NA	NA	NA	NA	NA	NA	NA	NA
4933433G08Rik	66785	FALSE	Low	0	NA	NA	NA	NA	NA	NA	NA	NA
4933433G15Rik	71274	FALSE	Low	1.71078	0.395149	1.5839	0.249479	0.80299	NA	NA	1.47795	1.94362
4933433G19Rik	71226	FALSE	Low	0	NA	NA	NA	NA	NA	NA	NA	NA
4933433H22Rik	74473	FALSE	Low	0	NA	NA	NA	NA	NA	NA	NA	NA
Hdac9	79221	TRUE	OK	709.655	-0.527599	0.0918237	-5.74579	9.15e-09	1.1e-06	8.23e-07	837.99	581.321
4933436E23Rik	71209	FALSE	Low	0	NA	NA	NA	NA	NA	NA	NA	NA
4933436H12Rik	71244	FALSE	Low	0.177422	0.897766	4.08047	0.220015	0.825859	NA	NA	0.123934	0.230911
4933436I01Rik	66780	FALSE	Low	0	NA	NA	NA	NA	NA	NA	NA	NA
4933438B17Rik	71247	FALSE	Low	0	NA	NA	NA	NA	NA	NA	NA	NA
4933438K21Rik	71270	FALSE	Low	0	NA	NA	NA	NA	NA	NA	NA	NA
Sat1	20229	TRUE	OK	3290.61	0.450356	0.0785516	5.73325	9.85e-09	1.18e-06	8.77e-07	2781.14	3800.08
4933439K11Rik	71319	FALSE	Low	16.9047	-0.0209523	0.487164	-0.0430088	0.965695	NA	NA	17.0274	16.7819
4933440J02Rik	71321	FALSE	Low	0	NA	NA	NA	NA	NA	NA	NA	NA
4933440M02Rik	71208	FALSE	Low	0	NA	NA	NA	NA	NA	NA	NA	NA
5031410I06Rik	381622	FALSE	Low	0.33082	-0.0621798	3.57074	-0.0174137	0.986107	NA	NA	0.337948	0.323692
5031425E22Rik	269630	FALSE	OK	246.308	0.179411	0.133136	1.34758	0.177793	0.499748	NA	231.013	261.604
5031425F14Rik	319684	FALSE	OK	36.1148	0.234642	0.360813	0.650315	0.515489	0.812352	NA	33.1843	39.0452
5031426D15Rik	68144	FALSE	Low	0.177422	0.897766	4.08047	0.220015	0.825859	NA	NA	0.123934	0.230911
5031434C07Rik	100503613	FALSE	Low	0	NA	NA	NA	NA	NA	NA	NA	NA
5031434O11Rik	100039684	FALSE	Low	4.73232	-0.365514	1.01871	-0.358801	0.719744	NA	NA	5.32862	4.13603
Fcgrt	14132	TRUE	OK	751.439	0.508544	0.0887824	5.72797	1.02e-08	1.2e-06	8.94e-07	620.354	882.524
5033403F01Rik	75958	FALSE	Low	2.03445	0.731356	1.43904	0.508226	0.611295	NA	NA	1.52955	2.53935
5033403H07Rik	75954	FALSE	Low	0	NA	NA	NA	NA	NA	NA	NA	NA
5033404E19Rik	114668	FALSE	Low	0	NA	NA	NA	NA	NA	NA	NA	NA
5033406O09Rik	77675	FALSE	OK	41.2215	-0.373836	0.325143	-1.14976	0.250244	0.599049	NA	46.5325	35.9105
5033417F24Rik	75995	FALSE	Low	5.28185	0.552366	0.882216	0.626112	0.531241	NA	NA	4.28289	6.28081
5033428I22Rik	75996	FALSE	Low	0	NA	NA	NA	NA	NA	NA	NA	NA
5330411J11Rik	76676	FALSE	Low	0.189452	-1.02579	4.08047	-0.251389	0.801513	NA	NA	0.254104	0.124801
5330413P13Rik	414081	FALSE	Low	0	NA	NA	NA	NA	NA	NA	NA	NA
5330416C01Rik	403201	FALSE	Low	0	NA	NA	NA	NA	NA	NA	NA	NA
5330417C22Rik	229722	FALSE	Low	0.503603	0.791778	2.86097	0.276752	0.781971	NA	NA	0.368777	0.63843
5330434G04Rik	100043213	FALSE	Low	0.14078	0.897766	4.08047	0.220015	0.825859	NA	NA	0.0983379	0.183221
5330439B14Rik	321015	FALSE	Low	0	NA	NA	NA	NA	NA	NA	NA	NA
5430401F13Rik	71392	FALSE	Low	0	NA	NA	NA	NA	NA	NA	NA	NA
5430402E10Rik	71351	FALSE	Low	0	NA	NA	NA	NA	NA	NA	NA	NA
5430402O13Rik	73183	FALSE	Low	2.92821	-0.258499	1.19211	-0.216841	0.828332	NA	NA	3.18985	2.66657
5430403N17Rik	330737	FALSE	Low	0	NA	NA	NA	NA	NA	NA	NA	NA
5430405H02Rik	74487	FALSE	OK	36.1672	-0.101708	0.332136	-0.306224	0.759434	0.924244	NA	37.4415	34.8928
5430416N02Rik	100503199	FALSE	OK	42.1052	-0.228283	0.316397	-0.721509	0.470597	0.785326	NA	45.4295	38.7809
5430419D17Rik	71395	FALSE	Low	0	NA	NA	NA	NA	NA	NA	NA	NA
5430421F17Rik	74489	FALSE	Low	0	NA	NA	NA	NA	NA	NA	NA	NA
5430425K12Rik	71416	FALSE	Low	1.49649	0.328204	1.58543	0.207012	0.836	NA	NA	1.327	1.66598
5430427M07Rik	71349	FALSE	Low	0	NA	NA	NA	NA	NA	NA	NA	NA
Filip1l	78749	TRUE	OK	907.724	-0.463719	0.0810826	-5.71909	1.07e-08	1.25e-06	9.32e-07	1052.36	763.085
5430428K19Rik	71422	FALSE	Low	0	NA	NA	NA	NA	NA	NA	NA	NA
5430431A17Rik	71368	FALSE	Low	0	NA	NA	NA	NA	NA	NA	NA	NA
5430434I15Rik	71342	FALSE	Low	0	NA	NA	NA	NA	NA	NA	NA	NA
5430437J10Rik	71432	FALSE	OK	30.5804	-0.14648	0.372187	-0.393566	0.693902	0.899133	NA	32.1316	29.0293
5430440P10Rik	71362	FALSE	Low	0	NA	NA	NA	NA	NA	NA	NA	NA
5530400C23Rik	232426	FALSE	Low	0	NA	NA	NA	NA	NA	NA	NA	NA
5530401A14Rik	71388	FALSE	Low	0	NA	NA	NA	NA	NA	NA	NA	NA
5530601H04Rik	71445	FALSE	OK	141.524	0.0960062	0.177259	0.541616	0.588083	0.850071	NA	136.817	146.231
5730403I07Rik	70487	FALSE	Low	0	NA	NA	NA	NA	NA	NA	NA	NA
5730405O15Rik	70489	FALSE	Low	11.9283	0.60865	0.604727	1.00649	0.314182	NA	NA	9.44879	14.4078
Glul	14645	TRUE	OK	4273.57	0.282506	0.0494199	5.71644	1.09e-08	1.26e-06	9.36e-07	3856.48	4690.66
Lgmn	19141	TRUE	OK	25640.5	0.320542	0.0562247	5.70108	1.19e-08	1.35e-06	1e-06	22803.7	28477.3
5730412P04Rik	70491	FALSE	Low	0	NA	NA	NA	NA	NA	NA	NA	NA
5730416F02Rik	70550	FALSE	Low	1.38159	-0.0716996	1.83336	-0.0391083	0.968804	NA	NA	1.41591	1.34727
5730420D15Rik	70523	FALSE	Low	0	NA	NA	NA	NA	NA	NA	NA	NA
5730422E09Rik	NA	FALSE	Low	0.968674	-1.04759	2.11224	-0.495965	0.619919	NA	NA	1.30569	0.631658
5730435O14Rik	70538	FALSE	Low	0	NA	NA	NA	NA	NA	NA	NA	NA
Mfsd12	73822	TRUE	OK	7877.29	0.309256	0.0542326	5.7024	1.18e-08	1.35e-06	1e-06	7036.22	8718.37
5730460C07Rik	70594	FALSE	Low	0	NA	NA	NA	NA	NA	NA	NA	NA
5730480H06Rik	70592	FALSE	OK	30.3312	-0.0552467	0.366784	-0.150625	0.880272	0.964492	NA	30.9119	29.7505
5730488B01Rik	70602	FALSE	Low	0	NA	NA	NA	NA	NA	NA	NA	NA
5730507C01Rik	236366	FALSE	Low	7.09525	0.338783	0.770734	0.439558	0.660257	NA	NA	6.26599	7.92452
5730522E02Rik	70626	FALSE	Low	0	NA	NA	NA	NA	NA	NA	NA	NA
5830408C22Rik	74744	FALSE	Low	1.74226	-0.0716144	1.50337	-0.0476359	0.962006	NA	NA	1.78549	1.69902
5830411N06Rik	244234	FALSE	Low	0	NA	NA	NA	NA	NA	NA	NA	NA
5830416I19Rik	74757	FALSE	OK	34.0735	-1.277	0.359961	-3.54759	0.000388767	0.00760087	NA	48.2404	19.9066
5830417I10Rik	100302730	FALSE	OK	1151.21	-0.118966	0.0734092	-1.62059	0.105106	0.373609	NA	1198.65	1103.77
5830418P13Rik	100529079	FALSE	Low	0	NA	NA	NA	NA	NA	NA	NA	NA
5830428M24Rik	76062	FALSE	Low	0	NA	NA	NA	NA	NA	NA	NA	NA
5830432E09Rik	67765	FALSE	OK	80.0769	0.126291	0.224791	0.561813	0.574244	0.843043	NA	76.5742	83.5795
5830444B04Rik	641454	FALSE	Low	15.4432	0.0293917	0.574375	0.0511715	0.959189	NA	NA	15.2859	15.6005
5830454E08Rik	76100	FALSE	Low	7.26139	0.942188	0.845118	1.11486	0.264911	NA	NA	4.9711	9.55168
5830473C10Rik	622307	FALSE	Low	0	NA	NA	NA	NA	NA	NA	NA	NA
5930403L14Rik	320939	FALSE	Low	3.74493	0.969394	1.11587	0.868735	0.384992	NA	NA	2.53205	4.9578
5930412G12Rik	319616	FALSE	Low	0	NA	NA	NA	NA	NA	NA	NA	NA
5930430L01Rik	319982	FALSE	Low	14.8334	-0.450925	0.529619	-0.851414	0.394539	NA	NA	17.1329	12.534
5930438M14Rik	328324	FALSE	Low	0	NA	NA	NA	NA	NA	NA	NA	NA
6030407O03Rik	109198	FALSE	Low	0	NA	NA	NA	NA	NA	NA	NA	NA
6030408B16Rik	NA	FALSE	Low	0.553005	-1.07461	2.77586	-0.387127	0.698662	NA	NA	0.749939	0.35607
6030440G07Rik	77878	FALSE	Low	0.190134	-1.02579	4.08047	-0.251389	0.801513	NA	NA	0.255018	0.12525
6030443J06Rik	320719	FALSE	Low	9.15282	-0.768357	0.682088	-1.12648	0.259964	NA	NA	11.5341	6.77152
Polr1a	20019	TRUE	OK	1365.53	-0.54881	0.0963544	-5.69574	1.23e-08	1.38e-06	1.02e-06	1622.17	1108.89
6030466F02Rik	234863	FALSE	Low	0	NA	NA	NA	NA	NA	NA	NA	NA
6030468B19Rik	77727	FALSE	Low	0.354845	1.8986	3.73789	0.507934	0.6115	NA	NA	0.150087	0.559602
6030469F06Rik	100043065	FALSE	Low	0	NA	NA	NA	NA	NA	NA	NA	NA
6030471H07Rik	78238	FALSE	Low	0	NA	NA	NA	NA	NA	NA	NA	NA
6030498E09Rik	77883	FALSE	Low	0	NA	NA	NA	NA	NA	NA	NA	NA
6230400D17Rik	76133	FALSE	Low	10.2374	-0.321308	0.618012	-0.519907	0.603129	NA	NA	11.3728	9.10211
6330403K07Rik	103712	FALSE	Low	0.177422	0.897766	4.08047	0.220015	0.825859	NA	NA	0.123934	0.230911
6330407A03Rik	70720	FALSE	Low	0.726948	-0.4617	2.48995	-0.185425	0.852895	NA	NA	0.842287	0.61161
6330409D20Rik	70730	FALSE	Low	0	NA	NA	NA	NA	NA	NA	NA	NA
6330410L21Rik	319224	FALSE	Low	0	NA	NA	NA	NA	NA	NA	NA	NA
6330415B21Rik	70753	FALSE	Low	0	NA	NA	NA	NA	NA	NA	NA	NA
6330415G19Rik	320020	FALSE	Low	5.27386	-0.597427	0.874473	-0.683185	0.49449	NA	NA	6.35048	4.19723
6330418K02Rik	69004	FALSE	OK	43.0821	0.00656152	0.310877	0.0211065	0.983161	0.995345	NA	42.9841	43.1801
6330549D23Rik	229613	FALSE	OK	20.1949	-0.280175	0.461933	-0.606528	0.544164	0.827994	NA	22.1497	18.2401
6430411K18Rik	76880	FALSE	Low	0	NA	NA	NA	NA	NA	NA	NA	NA
6430503K07Rik	78068	FALSE	Low	0	NA	NA	NA	NA	NA	NA	NA	NA
6430531B16Rik	381933	FALSE	Low	10.864	-0.402105	0.648455	-0.620097	0.535194	NA	NA	12.3683	9.35973
Ctsb	13030	TRUE	OK	274499	0.210066	0.0369518	5.68485	1.31e-08	1.46e-06	1.08e-06	254550	294448
6430550D23Rik	320095	FALSE	Low	8.3736	0.536609	0.697636	0.769183	0.441785	NA	NA	6.83403	9.91316
6430553K19Rik	619300	FALSE	Low	0	NA	NA	NA	NA	NA	NA	NA	NA
6430562O15Rik	320893	FALSE	Low	4.53772	0.215258	0.979853	0.219684	0.826117	NA	NA	4.19982	4.87562
6430571L13Rik	235599	FALSE	Low	1.9351	0.105626	1.49569	0.0706204	0.9437	NA	NA	1.86429	2.00591
6430584L05Rik	330324	FALSE	Low	0	NA	NA	NA	NA	NA	NA	NA	NA
6430628N08Rik	76237	FALSE	Low	0	NA	NA	NA	NA	NA	NA	NA	NA
Mcm4	17217	TRUE	OK	3014.92	-0.340328	0.0602472	-5.64886	1.62e-08	1.78e-06	1.32e-06	3368.89	2660.96
6430710C18Rik	76218	FALSE	Low	0	NA	NA	NA	NA	NA	NA	NA	NA
6530402F18Rik	76220	FALSE	OK	106.635	0.0886232	0.197301	0.449177	0.653304	0.881735	NA	103.361	109.909
6530403H02Rik	320739	FALSE	Low	0	NA	NA	NA	NA	NA	NA	NA	NA
6530411M01Rik	67791	FALSE	Low	0	NA	NA	NA	NA	NA	NA	NA	NA
6720468P15Rik	78073	FALSE	Low	0.422339	2.19521	3.47328	0.632027	0.527369	NA	NA	0.151388	0.693289
6720483E21Rik	77741	FALSE	Low	0	NA	NA	NA	NA	NA	NA	NA	NA
6720489N17Rik	211378	FALSE	OK	133.964	0.228201	0.18145	1.25765	0.208518	0.545803	NA	123.391	144.538
6820408C15Rik	228778	FALSE	Low	0	NA	NA	NA	NA	NA	NA	NA	NA
6820426E19Rik	100126203	FALSE	Low	0	NA	NA	NA	NA	NA	NA	NA	NA
Vat1	26949	TRUE	OK	15817.8	0.26057	0.0461586	5.6451	1.65e-08	1.8e-06	1.33e-06	14393.2	17242.4
7420426K07Rik	546157	FALSE	Low	0	NA	NA	NA	NA	NA	NA	NA	NA
7420700N18Rik	74517	FALSE	Low	0	NA	NA	NA	NA	NA	NA	NA	NA
7420701I03Rik	71457	FALSE	Low	0	NA	NA	NA	NA	NA	NA	NA	NA
7530416G11Rik	328577	FALSE	Low	0	NA	NA	NA	NA	NA	NA	NA	NA
7630403G23Rik	77119	FALSE	Low	0	NA	NA	NA	NA	NA	NA	NA	NA
8030411F24Rik	NA	FALSE	Low	0	NA	NA	NA	NA	NA	NA	NA	NA
8030423F21Rik	211001	FALSE	Low	0	NA	NA	NA	NA	NA	NA	NA	NA
8030423J24Rik	77166	FALSE	Low	0	NA	NA	NA	NA	NA	NA	NA	NA
8030442B05Rik	77543	FALSE	Low	0	NA	NA	NA	NA	NA	NA	NA	NA
8030443G20Rik	77173	FALSE	Low	0	NA	NA	NA	NA	NA	NA	NA	NA
8030451O07Rik	319533	FALSE	Low	0	NA	NA	NA	NA	NA	NA	NA	NA
8030455M16Rik	77171	FALSE	Low	0	NA	NA	NA	NA	NA	NA	NA	NA
8030462N17Rik	212163	FALSE	OK	315.82	0.0113586	0.119632	0.0949461	0.924358	0.977332	NA	314.577	317.063
8030474K03Rik	382231	FALSE	Low	0.70969	2.89994	2.86904	1.01077	0.312127	NA	NA	0.167697	1.25168
8430422H06Rik	74529	FALSE	Low	0	NA	NA	NA	NA	NA	NA	NA	NA
8430423G03Rik	71473	FALSE	Low	0.330845	-0.0626637	3.57064	-0.0175497	0.985998	NA	NA	0.338029	0.323661
8430426J06Rik	78102	FALSE	Low	0	NA	NA	NA	NA	NA	NA	NA	NA
8430429K09Rik	71523	FALSE	OK	56.9202	-0.301644	0.272011	-1.10894	0.267456	0.617214	NA	62.8492	50.9913
8430430B14Rik	78148	FALSE	Low	0	NA	NA	NA	NA	NA	NA	NA	NA
8430431K14Rik	78103	FALSE	Low	0	NA	NA	NA	NA	NA	NA	NA	NA
8430436N08Rik	71510	FALSE	Low	0	NA	NA	NA	NA	NA	NA	NA	NA
8430437L04Rik	74541	FALSE	Low	0.177422	0.897766	4.08047	0.220015	0.825859	NA	NA	0.123934	0.230911
9030025P20Rik	100041574	FALSE	OK	78.3446	0.20791	0.22897	0.908021	0.363867	0.706221	NA	72.7092	83.9801
9030204H09Rik	77665	FALSE	Low	0	NA	NA	NA	NA	NA	NA	NA	NA
9030404E10Rik	71528	FALSE	Low	0	NA	NA	NA	NA	NA	NA	NA	NA
9030612E09Rik	74530	FALSE	Low	0	NA	NA	NA	NA	NA	NA	NA	NA
9030616G12Rik	77699	FALSE	Low	0	NA	NA	NA	NA	NA	NA	NA	NA
9030619P08Rik	105892	FALSE	Low	0	NA	NA	NA	NA	NA	NA	NA	NA
9030624G23Rik	66808	FALSE	Low	6.08426	-0.767167	0.855159	-0.897104	0.369663	NA	NA	7.66488	4.50365
9030625G05Rik	71545	FALSE	Low	0	NA	NA	NA	NA	NA	NA	NA	NA
9130008F23Rik	71583	FALSE	OK	37.1712	0.407437	0.331944	1.22743	0.219662	0.563265	NA	31.957	42.3855
9130015A21Rik	71581	FALSE	Low	0	NA	NA	NA	NA	NA	NA	NA	NA
9130015G15Rik	108167511	FALSE	Low	0	NA	NA	NA	NA	NA	NA	NA	NA
9130015L21Rik	71613	FALSE	Low	0	NA	NA	NA	NA	NA	NA	NA	NA
9130019O22Rik	78921	FALSE	OK	139.754	-0.067918	0.21183	-0.320625	0.748495	0.9203	NA	143.043	136.465
9130019P16Rik	100042056	FALSE	Low	0.464246	-2.38762	3.07426	-0.776651	0.437365	NA	NA	0.779527	0.148965
9130023H24Rik	100043133	FALSE	OK	134.747	0.181744	0.184247	0.986418	0.323928	0.67184	NA	126.271	143.223
9130024F11Rik	329160	FALSE	Low	2.66453	1.34195	1.42037	0.944786	0.344768	NA	NA	1.50754	3.82151
9130204L05Rik	229550	FALSE	Low	0	NA	NA	NA	NA	NA	NA	NA	NA
9130209A04Rik	77668	FALSE	Low	0	NA	NA	NA	NA	NA	NA	NA	NA
9130221F21Rik	330350	FALSE	Low	0	NA	NA	NA	NA	NA	NA	NA	NA
9130221H12Rik	77124	FALSE	OK	137.496	-0.0649247	0.184823	-0.35128	0.725378	0.910872	NA	140.59	134.403
9130227L01Rik	329159	FALSE	Low	0.177422	0.897766	4.08047	0.220015	0.825859	NA	NA	0.123934	0.230911
9130230L23Rik	231253	FALSE	Low	1.27015	-0.236375	1.88334	-0.125508	0.900121	NA	NA	1.37397	1.16633
Ttyh2	117160	TRUE	OK	1617.24	0.376442	0.0667819	5.63689	1.73e-08	1.87e-06	1.38e-06	1407.44	1827.05
9130409I23Rik	619326	FALSE	Low	0	NA	NA	NA	NA	NA	NA	NA	NA
9230009I02Rik	619293	FALSE	Low	0	NA	NA	NA	NA	NA	NA	NA	NA
9230019H11Rik	215728	FALSE	Low	0	NA	NA	NA	NA	NA	NA	NA	NA
9230020A06Rik	619299	FALSE	Low	0	NA	NA	NA	NA	NA	NA	NA	NA
9230102K24Rik	109335	FALSE	Low	0	NA	NA	NA	NA	NA	NA	NA	NA
9230102O04Rik	77682	FALSE	Low	0.173421	0.897766	4.08047	0.220015	0.825859	NA	NA	0.121139	0.225703
9230104L09Rik	NA	FALSE	Low	0	NA	NA	NA	NA	NA	NA	NA	NA
9230105E05Rik	320626	FALSE	Low	0	NA	NA	NA	NA	NA	NA	NA	NA
9230110F15Rik	NA	FALSE	Low	0	NA	NA	NA	NA	NA	NA	NA	NA
9230112D13Rik	78243	FALSE	Low	0	NA	NA	NA	NA	NA	NA	NA	NA
9230112J17Rik	100504561	FALSE	Low	0	NA	NA	NA	NA	NA	NA	NA	NA
9230114K14Rik	414108	FALSE	OK	39.2995	-0.32125	0.319602	-1.00515	0.314823	0.664503	NA	43.657	34.942
9230116L04Rik	321017	FALSE	Low	2.17391	-0.330948	1.32978	-0.248874	0.803458	NA	NA	2.42216	1.92565
9230116N13Rik	320054	FALSE	Low	17.4473	-0.0346791	0.514094	-0.0674568	0.946218	NA	NA	17.657	17.2377
9230117E06Rik	78082	FALSE	Low	0	NA	NA	NA	NA	NA	NA	NA	NA
9330020H09Rik	100048895	FALSE	OK	32.6951	-0.00521275	0.379638	-0.0137308	0.989045	0.99679	NA	32.7541	32.636
9330102E08Rik	330427	FALSE	Low	3.46247	-0.300199	1.09135	-0.275071	0.783261	NA	NA	3.82142	3.10353
9330104G04Rik	320950	FALSE	OK	20.1891	0.330125	0.463124	0.712822	0.475956	0.789493	NA	17.8892	22.4889
9330111N05Rik	319983	FALSE	Low	0	NA	NA	NA	NA	NA	NA	NA	NA
9330117O12Rik	328957	FALSE	Low	0	NA	NA	NA	NA	NA	NA	NA	NA
9330133O14Rik	100689703	FALSE	OK	116.167	0.0912589	0.194054	0.470276	0.638158	0.874037	NA	112.494	119.84
9330136K24Rik	319870	FALSE	Low	8.37953	0.0324472	0.68391	0.0474437	0.96216	NA	NA	8.2853	8.47375
9330151L19Rik	414085	FALSE	OK	148.075	0.100467	0.172311	0.583059	0.559854	0.836058	NA	142.921	153.229
9330158H04Rik	319472	FALSE	Low	0	NA	NA	NA	NA	NA	NA	NA	NA
9330159F19Rik	212448	FALSE	Low	0	NA	NA	NA	NA	NA	NA	NA	NA
9330159M07Rik	319673	FALSE	OK	30.1738	0.116967	0.377674	0.309703	0.756787	0.923377	NA	28.9513	31.3963
9330162012Rik	493800	FALSE	Low	0.137367	-1.02579	4.08047	-0.251389	0.801513	NA	NA	0.184245	0.0904903
9330162B11Rik	320272	FALSE	Low	0	NA	NA	NA	NA	NA	NA	NA	NA
9330175E14Rik	320377	FALSE	Low	14.201	0.0936937	0.551013	0.170039	0.86498	NA	NA	13.74	14.662
9330175M20Rik	442821	FALSE	Low	0	NA	NA	NA	NA	NA	NA	NA	NA
9330178D15Rik	329780	FALSE	Low	0	NA	NA	NA	NA	NA	NA	NA	NA
9330179D12Rik	77558	FALSE	Low	1.18848	-0.492761	2.04106	-0.241424	0.809227	NA	NA	1.38949	0.987461
9330182L06Rik	231014	FALSE	OK	80.0614	-0.119278	0.250455	-0.476244	0.633901	0.872962	NA	83.3692	76.7537
9330182O14Rik	328531	FALSE	Low	0	NA	NA	NA	NA	NA	NA	NA	NA
9330188P03Rik	380930	FALSE	Low	0.366871	-0.0636792	3.43955	-0.0185138	0.985229	NA	NA	0.374966	0.358776
9330198I05Rik	77560	FALSE	Low	1.81946	0.208486	1.52332	0.136863	0.891139	NA	NA	1.68822	1.9507
9330199G10Rik	319466	FALSE	Low	0	NA	NA	NA	NA	NA	NA	NA	NA
9430007A20Rik	381572	FALSE	Low	0	NA	NA	NA	NA	NA	NA	NA	NA
9430014N10Rik	77248	FALSE	Low	0	NA	NA	NA	NA	NA	NA	NA	NA
Cd200r4	239849	TRUE	OK	967.176	0.477728	0.0848044	5.6333	1.77e-08	1.89e-06	1.4e-06	808.489	1125.86
9430018G01Rik	319812	FALSE	Low	0	NA	NA	NA	NA	NA	NA	NA	NA
9430019J16Rik	77269	FALSE	Low	0	NA	NA	NA	NA	NA	NA	NA	NA
9430021M05Rik	77288	FALSE	Low	0	NA	NA	NA	NA	NA	NA	NA	NA
9430037G07Rik	320692	FALSE	OK	41.9472	-0.297271	0.311732	-0.953612	0.34028	0.686884	NA	46.2536	37.6408
Ccne2	12448	TRUE	OK	1178.04	-0.480034	0.0853843	-5.62204	1.89e-08	2e-06	1.48e-06	1372.24	983.84
9430041J12Rik	77323	FALSE	Low	0.14078	0.897766	4.08047	0.220015	0.825859	NA	NA	0.0983379	0.183221
9430060I03Rik	100037260	FALSE	Low	3.12619	0.390141	1.14028	0.342146	0.732241	NA	NA	2.70605	3.54634
9430065F17Rik	77857	FALSE	Low	2.46622	-2.35456	1.40427	-1.67671	0.0935984	NA	NA	4.12574	0.806696
9430069I07Rik	77358	FALSE	Low	0	NA	NA	NA	NA	NA	NA	NA	NA
9430078K24Rik	77290	FALSE	Low	0	NA	NA	NA	NA	NA	NA	NA	NA
9430083A17Rik	77428	FALSE	Low	7.69633	0.890193	0.77593	1.14726	0.251274	NA	NA	5.39445	9.9982
9430091E24Rik	434350	FALSE	Low	16.4062	-0.507472	0.497681	-1.01967	0.307884	NA	NA	19.2623	13.5501
9530002B09Rik	77432	FALSE	Low	0	NA	NA	NA	NA	NA	NA	NA	NA
9530003J23Rik	77397	FALSE	Low	0	NA	NA	NA	NA	NA	NA	NA	NA
9530014B07Rik	77398	FALSE	Low	0	NA	NA	NA	NA	NA	NA	NA	NA
9530020I12Rik	77442	FALSE	Low	0	NA	NA	NA	NA	NA	NA	NA	NA
9530026F06Rik	77341	FALSE	Low	0	NA	NA	NA	NA	NA	NA	NA	NA
9530026P05Rik	330385	FALSE	Low	0.14078	0.897766	4.08047	0.220015	0.825859	NA	NA	0.0983379	0.183221
9530027J09Rik	100500713	FALSE	Low	1.5728	0.15273	1.7092	0.0893577	0.928798	NA	NA	1.48963	1.65597
9530036O11Rik	654796	FALSE	Low	0.177422	0.897766	4.08047	0.220015	0.825859	NA	NA	0.123934	0.230911
9530051G07Rik	319781	FALSE	Low	0	NA	NA	NA	NA	NA	NA	NA	NA
9530052C20Rik	320229	FALSE	Low	7.43047	0.0327976	0.736926	0.0445059	0.964501	NA	NA	7.34601	7.51492
9530052E02Rik	619321	FALSE	Low	0	NA	NA	NA	NA	NA	NA	NA	NA
9530053A07Rik	319482	FALSE	Low	1.03601	2.198	2.11589	1.03881	0.298893	NA	NA	0.370768	1.70124
9530059O14Rik	319626	FALSE	Low	0	NA	NA	NA	NA	NA	NA	NA	NA
9530062K07Rik	78739	FALSE	Low	5.30735	-0.378997	0.907878	-0.417454	0.676347	NA	NA	6.0005	4.61421
Rnf144b	218215	TRUE	OK	871.533	0.519518	0.092475	5.61793	1.93e-08	2.03e-06	1.5e-06	716.287	1026.78
9530077C05Rik	68283	FALSE	Low	6.66508	-0.82545	0.864067	-0.955308	0.339422	NA	NA	8.52145	4.80871
9530080O11Rik	319247	FALSE	Low	0	NA	NA	NA	NA	NA	NA	NA	NA
9530082P21Rik	638247	FALSE	OK	26.7589	0.087035	0.390654	0.222793	0.823696	0.947604	NA	25.952	27.5659
9530091C08Rik	320440	FALSE	Low	0	NA	NA	NA	NA	NA	NA	NA	NA
9630001P10Rik	319251	FALSE	Low	0	NA	NA	NA	NA	NA	NA	NA	NA
9630013A20Rik	319903	FALSE	Low	0	NA	NA	NA	NA	NA	NA	NA	NA
9630013K17Rik	78883	FALSE	Low	0	NA	NA	NA	NA	NA	NA	NA	NA
9630028B13Rik	319562	FALSE	Low	0	NA	NA	NA	NA	NA	NA	NA	NA
9630028H03Rik	320684	FALSE	Low	0	NA	NA	NA	NA	NA	NA	NA	NA
9630028I04Rik	319720	FALSE	Low	12.4184	0.72476	0.568106	1.27575	0.202045	NA	NA	9.36307	15.4737
9830107B12Rik	328829	FALSE	Low	0.137367	-1.02579	4.08047	-0.251389	0.801513	NA	NA	0.184245	0.0904903
9830132P13Rik	329753	FALSE	Low	0.314749	-0.0649779	3.63662	-0.0178676	0.985744	NA	NA	0.321836	0.307663
9830166K06Rik	402757	FALSE	Low	0	NA	NA	NA	NA	NA	NA	NA	NA
9930012K11Rik	268759	FALSE	OK	108.941	-0.170327	0.196155	-0.86833	0.385214	0.723809	NA	115.364	102.517
9930014A18Rik	320469	FALSE	OK	36.8085	-0.291179	0.333321	-0.87357	0.382353	0.72223	NA	40.5104	33.1065
9930021J03Rik	240613	FALSE	OK	773.51	0.0194623	0.0806382	0.241353	0.809281	0.944093	NA	768.293	778.727
9930104L06Rik	194268	FALSE	OK	273.799	-0.0113082	0.126923	-0.0890951	0.929006	0.978924	NA	274.872	272.726
9930111H07Rik	77762	FALSE	Low	0.190134	-1.02579	4.08047	-0.251389	0.801513	NA	NA	0.255018	0.12525
Mertk	17289	TRUE	OK	990.019	0.438608	0.0781191	5.61461	1.97e-08	2.05e-06	1.51e-06	840.675	1139.36
Msr1	20288	TRUE	OK	9318.63	-0.413491	0.0737869	-5.60385	2.1e-08	2.16e-06	1.6e-06	10645	7992.29
A030001D20Rik	100126243	FALSE	Low	0.354845	1.8986	3.73789	0.507934	0.6115	NA	NA	0.150087	0.559602
A130010J15Rik	319266	FALSE	OK	200.295	-0.0987155	0.144548	-0.682925	0.494655	0.801139	NA	207.145	193.445
A130030D18Rik	228116	FALSE	Low	0	NA	NA	NA	NA	NA	NA	NA	NA
A130077B15Rik	319272	FALSE	OK	52.7484	0.516578	0.298122	1.73278	0.0831355	0.326641	NA	43.4043	62.0924
A1bg	117586	FALSE	Low	0	NA	NA	NA	NA	NA	NA	NA	NA
A1cf	69865	FALSE	Low	0.903263	0.486873	2.18983	0.222334	0.824054	NA	NA	0.752279	1.05425
A230001M10Rik	319951	FALSE	Low	0	NA	NA	NA	NA	NA	NA	NA	NA
A230009B12Rik	319750	FALSE	Low	0.588857	0.112117	2.70629	0.0414282	0.966955	NA	NA	0.565988	0.611727
A230020J21Rik	100125339	FALSE	Low	1.86373	1.27511	1.60935	0.792313	0.428178	NA	NA	1.08985	2.63761
A230028O05Rik	319487	FALSE	OK	160.592	0.0809236	0.173782	0.46566	0.641459	0.875184	NA	156.089	165.094
A230050P20Rik	319278	FALSE	OK	130.468	0.15445	0.188842	0.81788	0.413426	0.747493	NA	123.491	137.445
A230051N06Rik	320593	FALSE	Low	0.327435	-1.87062	3.5405	-0.528349	0.597257	NA	NA	0.514247	0.140624
A230056J06Rik	319469	FALSE	Low	0	NA	NA	NA	NA	NA	NA	NA	NA
A230056P14Rik	320845	FALSE	Low	14.5776	0.528943	0.538726	0.981841	0.326178	NA	NA	11.9348	17.2204
A230057D06Rik	319893	FALSE	Low	0	NA	NA	NA	NA	NA	NA	NA	NA
A230070E04Rik	100043072	FALSE	Low	0.177422	0.897766	4.08047	0.220015	0.825859	NA	NA	0.123934	0.230911
A230072C01Rik	320742	FALSE	OK	35.6835	0.089684	0.336466	0.266547	0.789818	0.936362	NA	34.5747	36.7922
A230072E10Rik	331547	FALSE	Low	1.33519	-0.788711	1.68334	-0.468538	0.6394	NA	NA	1.69134	0.979049
A230077H06Rik	320210	FALSE	Low	0	NA	NA	NA	NA	NA	NA	NA	NA
A230083G16Rik	442825	FALSE	Low	0.912475	0.512476	2.31953	0.22094	0.825139	NA	NA	0.752092	1.07286
A230103J11Rik	320466	FALSE	Low	1.30956	0.554712	1.75373	0.316304	0.751772	NA	NA	1.06085	1.55826
A230107N01Rik	320919	FALSE	Low	10.1648	0.428967	0.635299	0.675221	0.499536	NA	NA	8.66468	11.665
A230108P19Rik	320132	FALSE	Low	0	NA	NA	NA	NA	NA	NA	NA	NA
A2m	232345	FALSE	Low	0	NA	NA	NA	NA	NA	NA	NA	NA
A2ml1	232400	FALSE	Low	0	NA	NA	NA	NA	NA	NA	NA	NA
A330008L17Rik	234624	FALSE	Low	0	NA	NA	NA	NA	NA	NA	NA	NA
A330009N23Rik	380977	FALSE	Low	1.01183	-0.0984617	1.9663	-0.0500747	0.960063	NA	NA	1.04634	0.977314
A330015K06Rik	102637797	FALSE	Low	0.190134	-1.02579	4.08047	-0.251389	0.801513	NA	NA	0.255018	0.12525
A330023F24Rik	320977	FALSE	OK	77.3049	0.188702	0.238413	0.791492	0.428657	0.757586	NA	72.2564	82.3534
A330032B11Rik	319931	FALSE	Low	0	NA	NA	NA	NA	NA	NA	NA	NA
A330033J07Rik	320614	FALSE	Low	0	NA	NA	NA	NA	NA	NA	NA	NA
A330035P11Rik	319727	FALSE	Low	5.60179	0.469199	0.835919	0.561298	0.574594	NA	NA	4.69882	6.50477
A330040F15Rik	74333	FALSE	Low	0.678671	0.0532273	2.43891	0.0218242	0.982588	NA	NA	0.666153	0.691189
A330041J22Rik	319556	FALSE	Low	0	NA	NA	NA	NA	NA	NA	NA	NA
A330048O09Rik	320315	FALSE	Low	0	NA	NA	NA	NA	NA	NA	NA	NA
A330049N07Rik	327768	FALSE	Low	0	NA	NA	NA	NA	NA	NA	NA	NA
A330069E16Rik	606735	FALSE	Low	10.6117	0.729425	0.64355	1.13344	0.25703	NA	NA	7.98479	13.2386
A330070K13Rik	381673	FALSE	Low	0	NA	NA	NA	NA	NA	NA	NA	NA
A330074K22Rik	434353	FALSE	Low	0.189452	-1.02579	4.08047	-0.251389	0.801513	NA	NA	0.254104	0.124801
A330076C08Rik	100503592	FALSE	Low	0.327362	-1.87042	3.54078	-0.528251	0.597325	NA	NA	0.514117	0.140608
A330076H08Rik	320026	FALSE	Low	0	NA	NA	NA	NA	NA	NA	NA	NA
A330093E20Rik	107003	FALSE	Low	0	NA	NA	NA	NA	NA	NA	NA	NA
A330094K24Rik	105246501	FALSE	Low	0	NA	NA	NA	NA	NA	NA	NA	NA
A330102I10Rik	77920	FALSE	Low	0.177422	0.897766	4.08047	0.220015	0.825859	NA	NA	0.123934	0.230911
A3galt2	215493	FALSE	Low	1.87169	-1.56113	1.5424	-1.01215	0.311469	NA	NA	2.79589	0.947489
H2-D1	14964	TRUE	OK	28405.7	0.257599	0.046107	5.58698	2.31e-08	2.36e-06	1.74e-06	25876.4	30934.9
A430033K04Rik	243308	FALSE	OK	92.1958	0.110563	0.222618	0.49665	0.619436	0.866006	NA	88.6648	95.7269
A430035B10Rik	320312	FALSE	Low	15.6648	0.0517242	0.510603	0.1013	0.919312	NA	NA	15.3841	15.9456
A430046D13Rik	654440	FALSE	OK	61.4259	-0.0665994	0.258846	-0.257293	0.796952	0.940014	NA	62.8434	60.0083
A430057M04Rik	319486	FALSE	Low	13.0849	-0.311942	0.557028	-0.560012	0.575471	NA	NA	14.494	11.6757
A430078G23Rik	319493	FALSE	Low	1.11261	2.41293	2.16512	1.11446	0.265084	NA	NA	0.351785	1.87344
A430078I02Rik	320486	FALSE	Low	0.471753	0.671062	3.13375	0.21414	0.830438	NA	NA	0.363973	0.579534
A430085M09Rik	623726	FALSE	Low	0	NA	NA	NA	NA	NA	NA	NA	NA
A430088P11Rik	106059	FALSE	Low	0.744058	-1.67297	2.66762	-0.62714	0.530568	NA	NA	1.13285	0.355268
A430089I19Rik	331195	FALSE	Low	0	NA	NA	NA	NA	NA	NA	NA	NA
A430090L17Rik	319803	FALSE	Low	0	NA	NA	NA	NA	NA	NA	NA	NA
A430093F15Rik	403202	FALSE	Low	1.13293	1.28685	1.91024	0.67366	0.500527	NA	NA	0.658688	1.60717
A4galt	239559	FALSE	Low	9.88012	0.170524	0.641903	0.265654	0.790506	NA	NA	9.29689	10.4633
A4gnt	333424	FALSE	Low	0	NA	NA	NA	NA	NA	NA	NA	NA
A530006G24Rik	381384	FALSE	Low	0	NA	NA	NA	NA	NA	NA	NA	NA
A530010L16Rik	382036	FALSE	Low	0.858448	1.8613	2.23629	0.832316	0.405231	NA	NA	0.370552	1.34634
A530013C23Rik	329562	FALSE	Low	5.75909	-0.529721	0.839873	-0.630715	0.528227	NA	NA	6.80466	4.71351
A530016L24Rik	319942	FALSE	Low	0.177422	0.897766	4.08047	0.220015	0.825859	NA	NA	0.123934	0.230911
A530021J07Rik	330578	FALSE	Low	0	NA	NA	NA	NA	NA	NA	NA	NA
A530032D15Rik	381287	FALSE	Low	8.87152	-0.384032	0.712931	-0.538666	0.590117	NA	NA	10.0454	7.69769
A530046M15Rik	328190	FALSE	Low	0	NA	NA	NA	NA	NA	NA	NA	NA
A530050N04Rik	NA	FALSE	Low	0.14078	0.897766	4.08047	0.220015	0.825859	NA	NA	0.0983379	0.183221
A530053G22Rik	208079	FALSE	Low	0	NA	NA	NA	NA	NA	NA	NA	NA
A530058N18Rik	320846	FALSE	Low	0	NA	NA	NA	NA	NA	NA	NA	NA
A530064D06Rik	328830	FALSE	OK	178.874	-0.21973	0.165444	-1.32812	0.184137	0.508931	NA	192.47	165.279
A530065N20Rik	328263	FALSE	Low	0.274735	-1.65808	4.06441	-0.407951	0.68331	NA	NA	0.417258	0.132212
A530072M11Rik	100415915	FALSE	Low	8.19737	0.440838	0.694595	0.63467	0.525644	NA	NA	6.9546	9.44013
A530088E08Rik	664702	FALSE	Low	9.5513	0.467692	0.664675	0.70364	0.481657	NA	NA	8.01655	11.0861
Kif3a	16568	TRUE	OK	1503.43	0.453505	0.0813664	5.57362	2.5e-08	2.53e-06	1.86e-06	1269.06	1737.81
A630001O12Rik	414091	FALSE	Low	0.632846	1.43028	2.61553	0.54684	0.584489	NA	NA	0.342543	0.923149
A630010A05Rik	545280	FALSE	Low	0	NA	NA	NA	NA	NA	NA	NA	NA
A630012P03Rik	100504594	FALSE	Low	0	NA	NA	NA	NA	NA	NA	NA	NA
A630019I02Rik	408254	FALSE	Low	0.173421	0.897766	4.08047	0.220015	0.825859	NA	NA	0.121139	0.225703
A630023A22Rik	105518	FALSE	Low	0	NA	NA	NA	NA	NA	NA	NA	NA
A630023P12Rik	231603	FALSE	Low	0	NA	NA	NA	NA	NA	NA	NA	NA
A630066F11Rik	320642	FALSE	OK	51.9913	0.359324	0.309364	1.16149	0.245443	0.593597	NA	45.55	58.4326
A630072M18Rik	320770	FALSE	OK	127.712	0.285771	0.194173	1.47173	0.141093	0.439578	NA	115.105	140.32
A630073D07Rik	381819	FALSE	Low	0	NA	NA	NA	NA	NA	NA	NA	NA
A630075F10Rik	100043910	FALSE	Low	0	NA	NA	NA	NA	NA	NA	NA	NA
A630076J17Rik	319929	FALSE	Low	0	NA	NA	NA	NA	NA	NA	NA	NA
A630077J23Rik	319973	FALSE	Low	0	NA	NA	NA	NA	NA	NA	NA	NA
A630089N07Rik	320586	FALSE	OK	56.342	-0.556443	0.284848	-1.95348	0.0507632	0.236999	NA	67.0747	45.6092
A630095E13Rik	NA	FALSE	Low	0	NA	NA	NA	NA	NA	NA	NA	NA
A630095N17Rik	381272	FALSE	Low	0	NA	NA	NA	NA	NA	NA	NA	NA
A730004F24Rik	320449	FALSE	Low	0	NA	NA	NA	NA	NA	NA	NA	NA
A730006G06Rik	320638	FALSE	Low	0.189452	-1.02579	4.08047	-0.251389	0.801513	NA	NA	0.254104	0.124801
Havcr2	171285	TRUE	OK	791.654	-0.46385	0.0835318	-5.55297	2.81e-08	2.8e-06	2.08e-06	917.834	665.475
A730013G03Rik	320952	FALSE	Low	0	NA	NA	NA	NA	NA	NA	NA	NA
A730017C20Rik	NA	FALSE	Low	0	NA	NA	NA	NA	NA	NA	NA	NA
A730017L22Rik	613258	FALSE	OK	80.7921	0.0284544	0.229626	0.123916	0.901381	0.972148	NA	79.9954	81.5888
A730018C14Rik	100504733	FALSE	Low	0	NA	NA	NA	NA	NA	NA	NA	NA
A730020E08Rik	100504262	FALSE	Low	0.177422	0.897766	4.08047	0.220015	0.825859	NA	NA	0.123934	0.230911
A730020M07Rik	100503044	FALSE	Low	0	NA	NA	NA	NA	NA	NA	NA	NA
A730035I17Rik	102637492	FALSE	Low	0.314906	-0.0612585	3.63596	-0.016848	0.986558	NA	NA	0.32159	0.308221
A730036I17Rik	329513	FALSE	Low	0	NA	NA	NA	NA	NA	NA	NA	NA
A730043L09Rik	330958	FALSE	Low	0	NA	NA	NA	NA	NA	NA	NA	NA
A730046J19Rik	319764	FALSE	Low	0.177422	0.897766	4.08047	0.220015	0.825859	NA	NA	0.123934	0.230911
A730056A06Rik	319783	FALSE	Low	0	NA	NA	NA	NA	NA	NA	NA	NA
Lgals3	16854	TRUE	OK	73539.9	0.229915	0.041426	5.55002	2.86e-08	2.82e-06	2.09e-06	67692.5	79387.4
A730081D07Rik	102633880	FALSE	Low	0.459097	2.30068	3.08713	0.745249	0.456121	NA	NA	0.15492	0.763274
A730082K24Rik	101786	FALSE	Low	0	NA	NA	NA	NA	NA	NA	NA	NA
A730085K08Rik	654800	FALSE	Low	0	NA	NA	NA	NA	NA	NA	NA	NA
A730090N16Rik	319798	FALSE	Low	2.12317	0.548879	1.49967	0.366	0.714365	NA	NA	1.72409	2.52225
A730098A19Rik	102632990	FALSE	Low	0	NA	NA	NA	NA	NA	NA	NA	NA
A830009L08Rik	320297	FALSE	Low	0.31818	1.76273	3.57809	0.492644	0.622264	NA	NA	0.144845	0.491515
A830010M20Rik	231570	FALSE	OK	179.286	-0.156529	0.156166	-1.00233	0.316186	0.665483	NA	189.003	169.57
A830011K09Rik	319702	FALSE	Low	0.137367	-1.02579	4.08047	-0.251389	0.801513	NA	NA	0.184245	0.0904903
A830018L16Rik	320492	FALSE	Low	0	NA	NA	NA	NA	NA	NA	NA	NA
A830019L24Rik	320072	FALSE	Low	0	NA	NA	NA	NA	NA	NA	NA	NA
A830019P07Rik	329056	FALSE	Low	0.190134	-1.02579	4.08047	-0.251389	0.801513	NA	NA	0.255018	0.12525
A830029E22Rik	320566	FALSE	Low	0	NA	NA	NA	NA	NA	NA	NA	NA
A830035O19Rik	100101457	FALSE	Low	1.56555	0.48396	1.69406	0.285681	0.775122	NA	NA	1.3054	1.8257
A830036E02Rik	353123	FALSE	Low	0	NA	NA	NA	NA	NA	NA	NA	NA
A830052D11Rik	402767	FALSE	Low	4.74981	0.425753	0.955898	0.445396	0.656033	NA	NA	4.05399	5.44562
A830082K12Rik	320174	FALSE	Low	0.827804	-1.91467	2.25624	-0.848611	0.396098	NA	NA	1.30854	0.347067
A830082N09Rik	414093	FALSE	OK	25.4257	-0.0471883	0.395936	-0.119182	0.905132	0.972623	NA	25.8414	25.0099
A930001A20Rik	77127	FALSE	Low	0	NA	NA	NA	NA	NA	NA	NA	NA
A930001C03Rik	319314	FALSE	Low	1.31505	3.79683	1.97413	1.92329	0.0544432	NA	NA	0.176538	2.45357
A930002C04Rik	319467	FALSE	Low	0.173421	0.897766	4.08047	0.220015	0.825859	NA	NA	0.121139	0.225703
A930003A15Rik	68162	FALSE	Low	0.14078	0.897766	4.08047	0.220015	0.825859	NA	NA	0.0983379	0.183221
A930003O13Rik	330052	FALSE	Low	0.190134	-1.02579	4.08047	-0.251389	0.801513	NA	NA	0.255018	0.12525
A930004D18Rik	77940	FALSE	Low	6.91809	1.25116	0.781064	1.60186	0.109186	NA	NA	4.09315	9.74304
A930005H10Rik	68161	FALSE	OK	62.4763	0.170986	0.25552	0.66917	0.503387	0.804832	NA	58.7783	66.1742
A930006I01Rik	319854	FALSE	Low	0	NA	NA	NA	NA	NA	NA	NA	NA
A930006K02Rik	100503120	FALSE	OK	21.7274	-0.457389	0.432802	-1.05681	0.290599	0.642615	NA	25.143	18.3118
A930007A09Rik	432999	FALSE	OK	57.7225	0.292617	0.269129	1.08728	0.276914	0.628592	NA	51.8886	63.5563
A930007I19Rik	77779	FALSE	Low	2.76277	0.765847	1.23428	0.620481	0.534941	NA	NA	2.04622	3.47933
A930009A15Rik	77798	FALSE	Low	0	NA	NA	NA	NA	NA	NA	NA	NA
A930011G23Rik	319818	FALSE	Low	1.54158	-0.308526	1.6478	-0.187235	0.851476	NA	NA	1.70579	1.37737
A930012L18Rik	626275	FALSE	Low	0.553686	-1.08226	2.9633	-0.365221	0.714947	NA	NA	0.752143	0.355229
A930013F10Rik	68074	FALSE	OK	49.6773	0.0191636	0.29422	0.0651334	0.948068	0.984514	NA	49.3473	50.0072
A930015D03Rik	77810	FALSE	Low	4.34961	1.25558	0.989841	1.26846	0.204632	NA	NA	2.56794	6.13128
A930016O22Rik	100503495	FALSE	Low	1.12626	-0.279612	1.96779	-0.142094	0.887006	NA	NA	1.23506	1.01746
A930017K11Rik	100034748	FALSE	Low	0.189452	-1.02579	4.08047	-0.251389	0.801513	NA	NA	0.254104	0.124801
A930017M01Rik	239410	FALSE	Low	0.189452	-1.02579	4.08047	-0.251389	0.801513	NA	NA	0.254104	0.124801
A930018P22Rik	68243	FALSE	Low	0.189452	-1.02579	4.08047	-0.251389	0.801513	NA	NA	0.254104	0.124801
A930019D19Rik	77806	FALSE	Low	0	NA	NA	NA	NA	NA	NA	NA	NA
A930024E05Rik	109202	FALSE	OK	31.3548	0.0264041	0.35562	0.074248	0.940813	0.982221	NA	31.0678	31.6417
A930031H19Rik	77835	FALSE	Low	0	NA	NA	NA	NA	NA	NA	NA	NA
A930033H14Rik	320700	FALSE	OK	19.7224	-0.0090083	0.473926	-0.0190078	0.984835	0.99577	NA	19.784	19.6609
A930037H05Rik	78439	FALSE	Low	8.2325	0.4492	0.709843	0.632816	0.526854	NA	NA	6.96111	9.50389
A930041C12Rik	78443	FALSE	Low	0	NA	NA	NA	NA	NA	NA	NA	NA
AA387883	100043450	FALSE	Low	0	NA	NA	NA	NA	NA	NA	NA	NA
AA388235	433100	FALSE	OK	29.8201	0.298794	0.368305	0.811267	0.417212	0.750275	NA	26.7431	32.8971
AA413626	100359413	FALSE	Low	4.35719	0.153663	0.951765	0.16145	0.871739	NA	NA	4.12537	4.58902
Tmem65	74868	TRUE	OK	2619.79	0.341036	0.0616129	5.53514	3.11e-08	3.05e-06	2.26e-06	2311.58	2928
AA465934	613254	FALSE	Low	8.6906	-0.378028	0.713263	-0.529998	0.596113	NA	NA	9.82272	7.55847
AA467197	433470	FALSE	OK	34.1264	-0.115965	0.379574	-0.305515	0.759974	0.924401	NA	35.4973	32.7556
AA536875	380934	FALSE	Low	0	NA	NA	NA	NA	NA	NA	NA	NA
AA543186	100272219	FALSE	Low	5.93887	-0.16606	0.832644	-0.199437	0.841921	NA	NA	6.28029	5.59746
AA543401	100417434	FALSE	Low	0	NA	NA	NA	NA	NA	NA	NA	NA
AA545190	57866	FALSE	Low	0	NA	NA	NA	NA	NA	NA	NA	NA
AA619741	241051	FALSE	Low	0	NA	NA	NA	NA	NA	NA	NA	NA
AA792892	100554	FALSE	Low	0	NA	NA	NA	NA	NA	NA	NA	NA
AA986860	212439	FALSE	Low	12.8423	0.228284	0.583502	0.39123	0.695627	NA	NA	11.8283	13.8562
Mgst1	56615	TRUE	OK	891.644	0.5022	0.0910329	5.51668	3.45e-08	3.35e-06	2.49e-06	738.003	1045.29
AF067061	236546	FALSE	Low	0	NA	NA	NA	NA	NA	NA	NA	NA
AF067063	380878	FALSE	Low	0	NA	NA	NA	NA	NA	NA	NA	NA
AF357355	100303646	FALSE	Low	0	NA	NA	NA	NA	NA	NA	NA	NA
AF357359	100303647	FALSE	Low	0	NA	NA	NA	NA	NA	NA	NA	NA
AF357399	100302567	FALSE	Low	0	NA	NA	NA	NA	NA	NA	NA	NA
AF357425	449562	FALSE	Low	0	NA	NA	NA	NA	NA	NA	NA	NA
AF357426	449561	FALSE	Low	0	NA	NA	NA	NA	NA	NA	NA	NA
AF366264	231201	FALSE	Low	0	NA	NA	NA	NA	NA	NA	NA	NA
AF529169	NA	FALSE	Low	2.39157	-0.612257	1.28941	-0.474835	0.634904	NA	NA	2.89156	1.89158
AI115009	99542	FALSE	Low	0.500189	-0.908063	2.86816	-0.316601	0.751547	NA	NA	0.652604	0.347773
AI182371	98870	FALSE	Low	5.79545	-0.0666612	0.847505	-0.0786558	0.937306	NA	NA	5.92932	5.66158
AI197445	105120	FALSE	Low	0	NA	NA	NA	NA	NA	NA	NA	NA
AI314278	101521	FALSE	Low	0	NA	NA	NA	NA	NA	NA	NA	NA
Ell2	192657	TRUE	OK	4752.03	-0.38446	0.0698203	-5.50642	3.66e-08	3.53e-06	2.61e-06	5381.49	4122.58
AI427809	381524	FALSE	Low	8.91335	0.133806	0.676425	0.197814	0.843191	NA	NA	8.5003	9.3264
AI429214	621080	FALSE	OK	22.1936	0.576426	0.437255	1.31828	0.187409	0.514039	NA	17.818	26.5693
AI450353	103729	FALSE	Low	17.9899	0.0261747	0.483203	0.0541691	0.9568	NA	NA	17.8267	18.1531
AI463170	100504549	FALSE	Low	0	NA	NA	NA	NA	NA	NA	NA	NA
AI464131	NA	FALSE	Low	14.0369	0.259599	0.563142	0.460984	0.64481	NA	NA	12.7774	15.2964
Pirb	18733	TRUE	OK	6122.11	0.371395	0.0675721	5.49628	3.88e-08	3.7e-06	2.74e-06	5338.42	6905.8
AI504432	229694	FALSE	OK	332.509	-0.422512	0.128872	-3.27854	0.00104346	0.0162159	NA	380.854	284.164
AI506816	433855	FALSE	Low	8.75469	0.159358	0.717223	0.222187	0.824168	NA	NA	8.27167	9.23771
AI507597	100165	FALSE	Low	0	NA	NA	NA	NA	NA	NA	NA	NA
AI593442	330941	FALSE	Low	0.14078	0.897766	4.08047	0.220015	0.825859	NA	NA	0.0983379	0.183221
Ddx21	56200	TRUE	OK	3841.98	-0.410745	0.0748966	-5.48415	4.15e-08	3.93e-06	2.91e-06	4385.23	3298.72
AI606473	99686	FALSE	Low	15.0121	-0.492922	0.534092	-0.922916	0.356051	NA	NA	17.552	12.4722
AI646519	99041	FALSE	Low	0	NA	NA	NA	NA	NA	NA	NA	NA
AI661453	224833	FALSE	OK	20.2909	-0.422282	0.445656	-0.947552	0.343358	0.690028	NA	23.2395	17.3423
Slamf7	75345	TRUE	OK	1478.42	0.492834	0.0900143	5.47506	4.37e-08	4.11e-06	3.04e-06	1228.33	1728.51
Igsf6	80719	TRUE	OK	1760.3	0.385166	0.0704809	5.46482	4.63e-08	4.32e-06	3.19e-06	1526.7	1993.89
Ms4a6b	69774	TRUE	OK	345.997	0.872124	0.16002	5.45008	5.03e-08	4.65e-06	3.44e-06	244.49	447.504
AI847159	100048701	FALSE	Low	1.6059	0.537375	1.53604	0.349845	0.726455	NA	NA	1.31022	1.90157
AI854703	243373	FALSE	Low	2.557	1.00827	1.30319	0.773693	0.439113	NA	NA	1.69816	3.41584
Gclm	14630	TRUE	OK	2731.07	-0.464897	0.0856385	-5.42859	5.68e-08	5.21e-06	3.84e-06	3167.33	2294.8
AU015228	99169	FALSE	Low	0.177422	0.897766	4.08047	0.220015	0.825859	NA	NA	0.123934	0.230911
AU015791	104932	FALSE	Low	0	NA	NA	NA	NA	NA	NA	NA	NA
AU015836	385493	FALSE	Low	0	NA	NA	NA	NA	NA	NA	NA	NA
AU016765	100043582	FALSE	Low	0	NA	NA	NA	NA	NA	NA	NA	NA
AU018091	245128	FALSE	Low	0.173421	0.897766	4.08047	0.220015	0.825859	NA	NA	0.121139	0.225703
AU019990	767814	FALSE	Low	0.354845	1.8986	3.73789	0.507934	0.6115	NA	NA	0.150087	0.559602
AU021063	105968	FALSE	Low	0	NA	NA	NA	NA	NA	NA	NA	NA
AU021092	239691	FALSE	Low	0	NA	NA	NA	NA	NA	NA	NA	NA
AU022252	230696	FALSE	OK	105.205	-0.259406	0.197857	-1.31108	0.189832	0.517095	NA	114.637	95.7717
AU022751	102991	FALSE	Low	0	NA	NA	NA	NA	NA	NA	NA	NA
AU022754	105975	FALSE	Low	0	NA	NA	NA	NA	NA	NA	NA	NA
Cd28	12487	TRUE	OK	2004.76	0.458576	0.0848422	5.40504	6.48e-08	5.85e-06	4.31e-06	1688.8	2320.72
AU023762	102688	FALSE	Low	0.177422	0.897766	4.08047	0.220015	0.825859	NA	NA	0.123934	0.230911
Gng2	14702	TRUE	OK	3330.4	0.312543	0.0578248	5.40499	6.48e-08	5.85e-06	4.31e-06	2971.06	3689.74
AU040972	104522	FALSE	Low	0	NA	NA	NA	NA	NA	NA	NA	NA
AU041133	216177	FALSE	OK	74.4031	-0.0478455	0.242515	-0.197289	0.843601	0.954265	NA	75.6367	73.1694
AV026068	NA	FALSE	Low	0.137367	-1.02579	4.08047	-0.251389	0.801513	NA	NA	0.184245	0.0904903
AV039307	100502700	FALSE	Low	1.56101	0.450687	1.71895	0.262187	0.793177	NA	NA	1.31915	1.80287
AV051173	100502959	FALSE	Low	6.78786	0.46069	0.761457	0.605011	0.545172	NA	NA	5.71321	7.86251
AV064505	102722	FALSE	Low	0	NA	NA	NA	NA	NA	NA	NA	NA
AV205837	102636590	FALSE	Low	0	NA	NA	NA	NA	NA	NA	NA	NA
AV320801	331531	FALSE	Low	0	NA	NA	NA	NA	NA	NA	NA	NA
AW011738	100382	FALSE	Low	6.90057	1.00195	0.784564	1.27708	0.201575	NA	NA	4.59624	9.2049
AW046200	100502619	FALSE	Low	7.60065	-0.214202	0.717644	-0.29848	0.765337	NA	NA	8.16386	7.03744
AW112010	107350	FALSE	OK	19.2301	1.33027	0.477518	2.78579	0.00533971	0.0514959	NA	10.9433	27.5169
AW146154	101835	FALSE	OK	132.117	-0.0753332	0.190024	-0.396441	0.69178	0.898469	NA	135.566	128.668
Strap	20901	TRUE	OK	2980.35	-0.355058	0.0657973	-5.39624	6.81e-08	6.09e-06	4.49e-06	3345.26	2615.45
AW495222	105364	FALSE	Low	0.14078	0.897766	4.08047	0.220015	0.825859	NA	NA	0.0983379	0.183221
AW549542	100993	FALSE	Low	0	NA	NA	NA	NA	NA	NA	NA	NA
Fam219a	71901	TRUE	OK	590.549	0.501145	0.093004	5.38842	7.11e-08	6.31e-06	4.65e-06	488.999	692.098
AW551984	244810	FALSE	Low	0	NA	NA	NA	NA	NA	NA	NA	NA
AW554918	225289	FALSE	OK	296.939	-0.147347	0.125107	-1.17776	0.238891	0.587535	NA	312.089	281.788
AW822252	331578	FALSE	Low	0.843092	-3.22817	2.30209	-1.40228	0.160831	NA	NA	1.52359	0.16259
AY074887	246735	FALSE	Low	0.875597	0.441587	2.20857	0.199942	0.841526	NA	NA	0.74263	1.00856
AY358078	278676	FALSE	Low	1.01805	-2.26891	2.1043	-1.07823	0.280933	NA	NA	1.68624	0.349871
AY512915	414067	FALSE	Low	0	NA	NA	NA	NA	NA	NA	NA	NA
AY512931	434310	FALSE	Low	0	NA	NA	NA	NA	NA	NA	NA	NA
AY702102	446211	FALSE	Low	0.189452	-1.02579	4.08047	-0.251389	0.801513	NA	NA	0.254104	0.124801
AY702103	446210	FALSE	Low	0	NA	NA	NA	NA	NA	NA	NA	NA
AY761184	382000	FALSE	Low	0	NA	NA	NA	NA	NA	NA	NA	NA
AY761185	100503970	FALSE	Low	0	NA	NA	NA	NA	NA	NA	NA	NA
Serpinb6a	20719	TRUE	OK	11558.5	0.312266	0.0584338	5.34393	9.1e-08	8.02e-06	5.9e-06	10312.5	12804.6
Pls3	102866	TRUE	OK	979.42	-0.454878	0.0851508	-5.34202	9.19e-08	8.04e-06	5.92e-06	1132.56	826.283
Aadac	67758	FALSE	Low	0	NA	NA	NA	NA	NA	NA	NA	NA
Aadacl2	639634	FALSE	Low	0	NA	NA	NA	NA	NA	NA	NA	NA
Aadacl3	230883	FALSE	Low	0	NA	NA	NA	NA	NA	NA	NA	NA
Aadacl4	435815	FALSE	Low	0	NA	NA	NA	NA	NA	NA	NA	NA
Aadat	23923	FALSE	Low	0	NA	NA	NA	NA	NA	NA	NA	NA
Anxa4	11746	TRUE	OK	7693.25	0.255384	0.0479537	5.32564	1.01e-07	8.73e-06	6.42e-06	7014.1	8372.4
Cd63	12512	TRUE	OK	17702.8	0.236987	0.0445147	5.32378	1.02e-07	8.75e-06	6.44e-06	16252	19153.5
Aak1	269774	FALSE	OK	1647.75	-0.0467566	0.0659936	-0.708502	0.478633	0.791277	NA	1674.45	1621.05
Rgl1	19731	TRUE	OK	1027.89	0.496418	0.0937686	5.29407	1.2e-07	1.02e-05	7.52e-06	852.773	1203.01
Taldo1	21351	TRUE	OK	10414.1	-0.254645	0.0481921	-5.28396	1.26e-07	1.07e-05	7.88e-06	11330.8	9497.36
Aanat	11298	FALSE	Low	0.137367	-1.02579	4.08047	-0.251389	0.801513	NA	NA	0.184245	0.0904903
Itm2b	16432	TRUE	OK	32533.5	0.347133	0.0657221	5.28184	1.28e-07	1.08e-05	7.91e-06	28638.2	36428.7
Aard	239435	FALSE	Low	0	NA	NA	NA	NA	NA	NA	NA	NA
Pla2g4a	18783	TRUE	OK	1178.12	-0.475343	0.0901126	-5.27499	1.33e-07	1.1e-05	8.09e-06	1370.46	985.769
Aars2	224805	FALSE	OK	262.647	-0.0759507	0.133063	-0.570787	0.568144	0.840597	NA	269.559	255.735
Scpep1	74617	TRUE	OK	7020.79	0.273001	0.0517551	5.27487	1.33e-07	1.1e-05	8.09e-06	6358.5	7683.09
Aasdh	231326	FALSE	OK	164.194	0.109776	0.167087	0.656997	0.511183	0.809709	NA	157.95	170.438
Lair1	52855	TRUE	OK	2412.76	-0.304002	0.0577198	-5.26685	1.39e-07	1.14e-05	8.39e-06	2666.03	2159.49
Aass	30956	FALSE	Low	0	NA	NA	NA	NA	NA	NA	NA	NA
Fam111a	107373	TRUE	OK	6358.49	-0.243992	0.0464516	-5.25261	1.5e-07	1.23e-05	9e-06	6894.9	5822.09
Aatk	11302	FALSE	OK	438.67	0.191019	0.115005	1.66095	0.0967229	0.35632	NA	409.671	467.668
Abat	268860	FALSE	Low	1.35909	0.458056	1.80655	0.253554	0.79984	NA	NA	1.14513	1.57306
Emilin2	246707	TRUE	OK	3775.58	-0.361428	0.0688556	-5.24907	1.53e-07	1.23e-05	9.1e-06	4246.05	3305.1
Abca12	74591	FALSE	Low	0.528313	2.47202	2.9401	0.840795	0.400463	NA	NA	0.161361	0.895265
Abca13	268379	FALSE	Low	14.5172	-0.0468879	0.519545	-0.090248	0.92809	NA	NA	14.7531	14.2813
Abca14	67928	FALSE	Low	0.14078	0.897766	4.08047	0.220015	0.825859	NA	NA	0.0983379	0.183221
Abca15	320631	FALSE	Low	0	NA	NA	NA	NA	NA	NA	NA	NA
Abca16	233810	FALSE	Low	0	NA	NA	NA	NA	NA	NA	NA	NA
Abca17	381072	FALSE	Low	0.960406	0.0471758	2.08987	0.0225735	0.98199	NA	NA	0.944705	0.976107
Asns	27053	TRUE	OK	2106.99	-0.366987	0.0703302	-5.21806	1.81e-07	1.44e-05	1.06e-05	2373.54	1840.45
Atp6v1a	11964	TRUE	OK	19892.4	0.264501	0.0506776	5.2193	1.8e-07	1.44e-05	1.06e-05	18074	21710.8
Abca4	11304	FALSE	Low	0.777266	3.05626	2.52751	1.2092	0.226586	NA	NA	0.166828	1.3877
Abca5	217265	FALSE	OK	133.909	-0.0295891	0.19122	-0.154738	0.877028	0.96423	NA	135.282	132.536
Abca6	76184	FALSE	OK	25.0018	1.35516	0.488898	2.77187	0.00557361	0.0529054	NA	14.0529	35.9507
Hyou1	12282	TRUE	OK	2841.06	-0.377583	0.0724586	-5.21101	1.88e-07	1.48e-05	1.09e-05	3210.74	2471.39
Abca8a	217258	FALSE	Low	1.63723	0.56318	1.51461	0.371831	0.710019	NA	NA	1.32167	1.95279
Abca8b	27404	FALSE	OK	86.2311	-0.211727	0.218281	-0.969975	0.332059	0.679869	NA	92.5473	79.9148
Cyp4v3	102294	TRUE	OK	1977.48	0.350081	0.0673154	5.2006	1.99e-07	1.56e-05	1.15e-05	1738.72	2216.23
Abcb10	56199	FALSE	OK	497.328	0.0482754	0.0982958	0.491123	0.623339	0.86811	NA	489.008	505.648
Abcb11	27413	FALSE	Low	0.988421	0.993552	2.1224	0.468126	0.639694	NA	NA	0.660912	1.31593
Abcb1a	18671	FALSE	OK	130.478	0.0794929	0.185942	0.427515	0.669005	0.88851	NA	126.885	134.072
Nptx1	18164	TRUE	OK	1545.41	-0.425844	0.0819924	-5.1937	2.06e-07	1.61e-05	1.18e-05	1771.85	1318.97
Inf2	70435	TRUE	OK	1946.12	-0.38445	0.0740719	-5.19022	2.1e-07	1.63e-05	1.2e-05	2203.9	1688.35
Abcb5	77706	FALSE	Low	0	NA	NA	NA	NA	NA	NA	NA	NA
Reps2	194590	TRUE	OK	1140.26	0.440705	0.0850235	5.18333	2.18e-07	1.68e-05	1.23e-05	967.445	1313.08
Kctd12b	207474	TRUE	OK	1217.87	0.472168	0.0911961	5.1775	2.25e-07	1.72e-05	1.26e-05	1020.34	1415.4
Bmyc	107771	TRUE	OK	273.795	-0.752497	0.145778	-5.16194	2.44e-07	1.85e-05	1.36e-05	343.623	203.966
Abcb9	56325	FALSE	OK	30.2101	-0.144263	0.371901	-0.387908	0.698084	0.901264	NA	31.7192	28.7009
Hvcn1	74096	TRUE	OK	1991.18	0.372082	0.0722148	5.15244	2.57e-07	1.91e-05	1.41e-05	1735.82	2246.53
Abcc10	224814	FALSE	OK	142.513	0.287094	0.173165	1.65792	0.0973337	0.357229	NA	128.38	156.646
Abcc12	244562	FALSE	Low	0	NA	NA	NA	NA	NA	NA	NA	NA
Abcc2	12780	FALSE	Low	8.74496	0.906081	0.679799	1.33287	0.182576	NA	NA	6.08567	11.4042
Mcm3	17215	TRUE	OK	3649.21	-0.309778	0.0601228	-5.15242	2.57e-07	1.91e-05	1.41e-05	4039.5	3258.93
Pkm	18746	TRUE	OK	61492.8	-0.285188	0.0555776	-5.13135	2.88e-07	2.13e-05	1.57e-05	67550.9	55434.6
Akr1a1	58810	TRUE	OK	26837.3	0.256734	0.0500808	5.1264	2.95e-07	2.16e-05	1.59e-05	24455.6	29218.9
Abcc6	27421	FALSE	Low	0	NA	NA	NA	NA	NA	NA	NA	NA
Abcc8	20927	FALSE	Low	0.644916	-0.0395533	2.47818	-0.0159606	0.987266	NA	NA	0.653756	0.636076
Abcc9	20928	FALSE	Low	1.8938	3.26576	1.73682	1.88031	0.0600654	NA	NA	0.35671	3.43089
C5ar1	12273	TRUE	OK	10993.3	-0.266185	0.0519208	-5.12676	2.95e-07	2.16e-05	1.59e-05	12004.6	9982.05
Abcd2	26874	FALSE	OK	407.717	0.0209502	0.115373	0.181586	0.855908	0.958306	NA	404.757	410.677
Ranbp1	19385	TRUE	OK	2618.03	-0.346045	0.0676047	-5.11865	3.08e-07	2.23e-05	1.65e-05	2930.52	2305.55
Slc9a3r1	26941	TRUE	OK	1958.77	0.29982	0.0586093	5.11558	3.13e-07	2.25e-05	1.66e-05	1755.96	2161.58
Rab11fip5	52055	TRUE	OK	3033.55	0.35972	0.0703713	5.11175	3.19e-07	2.29e-05	1.68e-05	2657.3	3409.79
Slc46a3	71706	TRUE	OK	806.031	0.621004	0.122131	5.08476	3.68e-07	2.62e-05	1.93e-05	635.184	976.878
Lhfpl2	218454	TRUE	OK	5786.91	0.268273	0.0528014	5.08079	3.76e-07	2.66e-05	1.96e-05	5250.41	6323.41
Blnk	17060	TRUE	OK	2108.4	0.328686	0.0648908	5.06521	4.08e-07	2.83e-05	2.08e-05	1869.25	2347.54
Calr	12317	TRUE	OK	19709.1	-0.21539	0.0425117	-5.0666	4.05e-07	2.83e-05	2.08e-05	21177.7	18240.6
Flcn	216805	TRUE	OK	1325.85	0.410004	0.0809448	5.06523	4.08e-07	2.83e-05	2.08e-05	1138.71	1512.99
Abcg3	27405	FALSE	OK	144.308	0.521458	0.191663	2.72071	0.00651423	0.059469	NA	118.508	170.108
Abcg4	192663	FALSE	Low	0.517018	-2.51679	2.76065	-0.911667	0.361944	NA	NA	0.880231	0.153804
Abcg5	27409	FALSE	Low	0	NA	NA	NA	NA	NA	NA	NA	NA
Abcg8	67470	FALSE	Low	0	NA	NA	NA	NA	NA	NA	NA	NA
Abhd1	57742	FALSE	OK	27.4834	0.113313	0.398883	0.284075	0.776353	0.931185	NA	26.4046	28.5621
Cad	69719	TRUE	OK	1121.55	-0.543141	0.107665	-5.04474	4.54e-07	3.13e-05	2.31e-05	1330.21	912.887
Fmnl3	22379	TRUE	OK	1988.86	-0.320787	0.0636499	-5.03987	4.66e-07	3.2e-05	2.35e-05	2209.07	1768.65
Abhd11os	69812	FALSE	Low	0.665018	2.81584	2.51278	1.12061	0.262454	NA	NA	0.1654	1.16464
Myh9	17886	TRUE	OK	20162.4	-0.275827	0.0548894	-5.02513	5.03e-07	3.43e-05	2.52e-05	22083.9	18240.8
Abhd12b	100504285	FALSE	Low	0	NA	NA	NA	NA	NA	NA	NA	NA
Cenpa	12615	TRUE	OK	1242.24	0.439775	0.0875895	5.02087	5.14e-07	3.49e-05	2.56e-05	1054.36	1430.12
Abhd14a	68644	FALSE	OK	72.012	-0.14671	0.243509	-0.602484	0.546852	0.828961	NA	75.6703	68.3536
Atp6v0d2	242341	TRUE	OK	4865.28	0.800634	0.159542	5.01832	5.21e-07	3.51e-05	2.58e-05	3548.88	6181.68
Abhd15	67477	FALSE	OK	156.788	-0.342218	0.167271	-2.0459	0.0407666	0.206503	NA	175.297	138.279
Gm21188	100861753	TRUE	OK	218.803	0.954205	0.190389	5.01187	5.39e-07	3.61e-05	2.65e-05	148.972	288.635
Abhd16b	241850	FALSE	Low	0	NA	NA	NA	NA	NA	NA	NA	NA
Gabarapl1	57436	TRUE	OK	2558.81	0.319545	0.0638027	5.00832	5.49e-07	3.66e-05	2.68e-05	2276.59	2841.04
Fkbp5	14229	TRUE	OK	867.447	-0.470716	0.0942855	-4.99246	5.96e-07	3.93e-05	2.9e-05	1007.72	727.176
Hmga1	15361	TRUE	OK	1538.31	-0.318992	0.0641752	-4.97064	6.67e-07	4.37e-05	3.22e-05	1707.69	1368.93
Abhd18	269423	FALSE	OK	60.8619	-0.00398467	0.266347	-0.0149604	0.988064	0.996786	NA	60.9459	60.7778
Extl3	54616	TRUE	OK	1559.8	-0.400992	0.0806925	-4.96939	6.72e-07	4.37e-05	3.22e-05	1775.18	1344.41
Abhd3	106861	FALSE	OK	27.1431	0.296388	0.439031	0.675096	0.499615	0.803518	NA	24.3648	29.9215
Cnrip1	380686	TRUE	OK	334.117	0.653322	0.131864	4.95452	7.25e-07	4.69e-05	3.46e-05	259.732	408.503
Clec5a	23845	TRUE	OK	719.463	-0.613871	0.124083	-4.94726	7.53e-07	4.84e-05	3.57e-05	870.261	568.664
Abhd6	66082	FALSE	OK	46.1005	0.0436629	0.295445	0.147787	0.882511	0.96582	NA	45.403	46.7981
Mcm6	17219	TRUE	OK	7623.41	-0.317762	0.0642826	-4.9432	7.68e-07	4.86e-05	3.58e-05	8459.58	6787.24
Tmem87b	72477	TRUE	OK	1437.24	0.351428	0.0710864	4.94367	7.67e-07	4.86e-05	3.58e-05	1263.05	1611.43
Ybx3	56449	TRUE	OK	2552.65	-0.414802	0.083899	-4.94406	7.65e-07	4.86e-05	3.58e-05	2917.11	2188.19
Abi3	66610	FALSE	OK	182.197	0.100273	0.16189	0.619388	0.535661	0.823656	NA	175.868	188.526
Abi3bp	320712	FALSE	Low	0.173421	0.897766	4.08047	0.220015	0.825859	NA	NA	0.121139	0.225703
Mcm2	17216	TRUE	OK	2573.4	-0.375735	0.0760916	-4.93792	7.9e-07	4.97e-05	3.66e-05	2906.63	2240.17
Rragc	54170	TRUE	OK	5109.77	0.249608	0.0507386	4.91948	8.68e-07	5.43e-05	3.99e-05	4668.84	5550.7
Ablim1	226251	FALSE	Low	6.58168	-0.57877	0.802346	-0.721347	0.470696	NA	NA	7.88445	5.27891
Ablim2	231148	FALSE	Low	14.8166	0.199892	0.528516	0.378214	0.705271	NA	NA	13.7918	15.8415
Ablim3	319713	FALSE	Low	0.801391	0.257342	2.56332	0.100394	0.920031	NA	NA	0.730105	0.872676
Abo	80908	FALSE	Low	0	NA	NA	NA	NA	NA	NA	NA	NA
Arhgap6	11856	TRUE	OK	943.414	0.4548	0.0925346	4.91492	8.88e-07	5.53e-05	4.07e-05	795.931	1090.9
Abra	223513	FALSE	Low	0	NA	NA	NA	NA	NA	NA	NA	NA
F13a1	74145	TRUE	OK	501.351	-0.623232	0.127092	-4.90378	9.4e-07	5.82e-05	4.28e-05	607.987	394.714
Abraxas1	70681	FALSE	OK	218.47	-0.230102	0.146294	-1.57287	0.115749	0.395245	NA	235.855	201.084
Abce1	24015	TRUE	OK	3415.72	-0.314915	0.064271	-4.8998	9.59e-07	5.91e-05	4.34e-05	3787.05	3044.4
Abt1	30946	FALSE	OK	350.468	0.0253005	0.116034	0.218044	0.827395	0.949085	NA	347.395	353.541
Atad2	70472	TRUE	OK	3676.1	-0.263726	0.0538876	-4.894	9.88e-07	6.05e-05	4.45e-05	4011.17	3341.04
Abtb2	99382	FALSE	OK	37.9311	-0.92052	0.388174	-2.37141	0.0177203	0.120005	NA	49.6377	26.2245
Nedd4l	83814	TRUE	OK	1167.95	0.360798	0.073764	4.89124	1e-06	6.11e-05	4.48e-05	1022.67	1313.24
Acaa1b	235674	FALSE	Low	2.39008	1.49173	1.36732	1.09099	0.275277	NA	NA	1.25389	3.52628
Cd84	12523	TRUE	OK	12631.5	0.258987	0.053308	4.85831	1.18e-06	7.14e-05	5.27e-05	11500.8	13762.3
Acaca	107476	FALSE	OK	1077.77	-0.0822814	0.0765269	-1.0752	0.282287	0.633857	NA	1108.5	1047.05
Acacb	100705	FALSE	Low	6.61469	0.437215	0.807706	0.541304	0.588298	NA	NA	5.61999	7.6094
Acad10	71985	FALSE	OK	137.749	0.175397	0.176726	0.992483	0.320962	0.669753	NA	129.386	146.113
Id3	15903	TRUE	OK	651.473	-1.4314	0.295009	-4.85205	1.22e-06	7.33e-05	5.41e-05	950.52	352.426
Acad12	338350	FALSE	OK	164.98	0.0489552	0.171504	0.285446	0.775302	0.930314	NA	162.181	167.779
Man1a	17155	TRUE	OK	2879.64	0.350754	0.0723658	4.84696	1.25e-06	7.48e-05	5.51e-05	2531.3	3227.98
Dram2	67171	TRUE	OK	1911.04	0.316196	0.0652986	4.8423	1.28e-06	7.62e-05	5.61e-05	1702.46	2119.63
Gnpda1	26384	TRUE	OK	2820.19	0.271826	0.0561606	4.84016	1.3e-06	7.66e-05	5.64e-05	2555.29	3085.09
Clic4	29876	TRUE	OK	11418.9	-0.246832	0.0510947	-4.83088	1.36e-06	7.99e-05	5.88e-05	12393.3	10444.4
Ctps	51797	TRUE	OK	619.996	-0.596075	0.123441	-4.82882	1.37e-06	8.03e-05	5.91e-05	746.286	493.706
Nes	18008	TRUE	OK	1710.85	-0.473535	0.0981078	-4.82668	1.39e-06	8.07e-05	5.94e-05	1989.13	1432.57
Pcyt1a	13026	TRUE	OK	3438.14	0.401659	0.0832528	4.82458	1.4e-06	8.12e-05	5.97e-05	2962.6	3913.68
Acan	11595	FALSE	Low	0.518085	-2.52006	2.95857	-0.851783	0.394335	NA	NA	0.882346	0.153825
Acap1	216859	FALSE	OK	20.9913	-0.448367	0.445079	-1.00739	0.313749	0.66361	NA	24.2272	17.7554
C77080	97130	TRUE	OK	1166.17	0.43771	0.0910227	4.8088	1.52e-06	8.72e-05	6.41e-05	990.608	1341.73
Mcm5	17218	TRUE	OK	4200.2	-0.310889	0.0646568	-4.80829	1.52e-06	8.72e-05	6.41e-05	4651.01	3749.39
Galnt6	207839	TRUE	OK	2556.08	0.289858	0.0603036	4.80665	1.53e-06	8.75e-05	6.43e-05	2300.16	2811.99
Arid3a	13496	TRUE	OK	698.328	0.47276	0.0985298	4.79815	1.6e-06	9.08e-05	6.67e-05	584.923	811.734
Acat3	224530	FALSE	Low	4.45151	0.439546	0.979584	0.448707	0.653643	NA	NA	3.77858	5.12443
Olfml3	99543	TRUE	OK	275.616	-0.849167	0.177015	-4.79715	1.61e-06	9.08e-05	6.67e-05	354.467	196.766
Acbd4	67131	FALSE	OK	111.962	0.218543	0.205818	1.06183	0.288315	0.63954	NA	103.498	120.426
Abcc1	17250	TRUE	OK	4737.71	-0.282489	0.0589875	-4.78897	1.68e-06	9.41e-05	6.91e-05	5200.08	4275.35
Pa2g4	18813	TRUE	OK	4053.92	-0.338158	0.0709302	-4.76748	1.87e-06	0.000104257	7.65e-05	4526.86	3580.97
Acbd7	78245	FALSE	Low	0.14078	0.897766	4.08047	0.220015	0.825859	NA	NA	0.0983379	0.183221
Accs	329470	FALSE	OK	203.598	0.271025	0.144788	1.87187	0.061224	0.269946	NA	184.53	222.666
Accsl	381411	FALSE	Low	0	NA	NA	NA	NA	NA	NA	NA	NA
Tsr1	104662	TRUE	OK	1139.25	-0.377253	0.0792444	-4.76062	1.93e-06	0.000107339	7.88e-05	1287.36	991.143
Ace	11421	FALSE	Low	4.38593	0.294966	1.02042	0.289064	0.772532	NA	NA	3.93912	4.83274
Ace2	70008	FALSE	Low	0.14078	0.897766	4.08047	0.220015	0.825859	NA	NA	0.0983379	0.183221
Ace3	217246	FALSE	Low	0	NA	NA	NA	NA	NA	NA	NA	NA
Acer1	171168	FALSE	Low	0	NA	NA	NA	NA	NA	NA	NA	NA
Acer2	230379	FALSE	Low	13.6353	0.284613	0.541496	0.525606	0.599162	NA	NA	12.2947	14.9759
Arhgap25	232201	TRUE	OK	3905.72	0.379752	0.0797889	4.75945	1.94e-06	0.000107441	7.88e-05	3394.62	4416.81
Ache	11423	FALSE	Low	6.20321	0.560803	0.840571	0.66717	0.504664	NA	NA	5.01251	7.39391
Oxct1	67041	TRUE	OK	7010.18	0.290417	0.0612165	4.74409	2.09e-06	0.000115365	8.46e-05	6306.97	7713.39
Ackr1	13349	FALSE	Low	0	NA	NA	NA	NA	NA	NA	NA	NA
Ackr2	59289	FALSE	Low	0.281559	1.61186	4.05557	0.397443	0.691041	NA	NA	0.13882	0.424298
Ackr3	12778	FALSE	Low	0.326869	-1.86857	3.54284	-0.527421	0.597901	NA	NA	0.513201	0.140538
Ackr4	252837	FALSE	Low	0.177422	0.897766	4.08047	0.220015	0.825859	NA	NA	0.123934	0.230911
Nanos1	332397	TRUE	OK	935.24	-0.448204	0.0947834	-4.72872	2.26e-06	0.000123856	9.08e-05	1079.36	791.121
Acmsd	266645	FALSE	Low	0	NA	NA	NA	NA	NA	NA	NA	NA
Acnat1	230161	FALSE	Low	0	NA	NA	NA	NA	NA	NA	NA	NA
Acnat2	209186	FALSE	Low	0	NA	NA	NA	NA	NA	NA	NA	NA
Fosl2	14284	TRUE	OK	1205.18	-0.353166	0.0747215	-4.72644	2.28e-06	0.000124658	9.14e-05	1351.96	1058.4
Smpdl3a	57319	TRUE	OK	4813.05	-0.249778	0.052933	-4.71875	2.37e-06	0.00012824	9.39e-05	5228.66	4397.44
Acod1	16365	FALSE	OK	23.6371	0.234891	0.512431	0.458386	0.646675	0.877769	NA	21.7171	25.5571
Acot1	26897	FALSE	OK	87.4906	0.357941	0.224141	1.59695	0.110278	0.383259	NA	76.6924	98.2887
Acot10	64833	FALSE	Low	1.50876	0.198679	1.74669	0.113746	0.909439	NA	NA	1.40504	1.61249
Acot11	329910	FALSE	OK	411.175	-0.280194	0.108011	-2.59413	0.00948296	0.0771635	NA	450.979	371.372
Acot12	74156	FALSE	Low	0.14078	0.897766	4.08047	0.220015	0.825859	NA	NA	0.0983379	0.183221
Snx24	69226	TRUE	OK	1034.52	0.374686	0.0793949	4.71927	2.37e-06	0.00012824	9.39e-05	900.931	1168.11
Acot2	171210	FALSE	OK	231.7	0.195867	0.139026	1.40885	0.15888	0.46782	NA	215.996	247.404
Acot3	171281	FALSE	Low	0.189452	-1.02579	4.08047	-0.251389	0.801513	NA	NA	0.254104	0.124801
Acot4	171282	FALSE	Low	11.9197	-0.565711	0.578997	-0.977054	0.328542	NA	NA	14.2272	9.61221
Acot5	217698	FALSE	Low	0	NA	NA	NA	NA	NA	NA	NA	NA
Acot6	217700	FALSE	Low	7.72952	0.316871	0.725935	0.4365	0.662474	NA	NA	6.88406	8.57497
Fam198b	NA	TRUE	OK	1341.64	0.37548	0.0796343	4.71506	2.42e-06	0.000129977	9.52e-05	1168.03	1515.25
Hells	15201	TRUE	OK	1130.77	-0.392154	0.0832633	-4.70981	2.48e-06	0.000132744	9.72e-05	1283.51	978.023
Srsf5	20384	TRUE	OK	5552.99	0.25363	0.053909	4.70477	2.54e-06	0.000135432	9.91e-05	5066.13	6039.85
4931406C07Rik	70984	TRUE	OK	1159.69	0.381282	0.081111	4.70075	2.59e-06	0.000137489	0.000100609	1007.33	1312.05
Acox2	93732	FALSE	Low	0	NA	NA	NA	NA	NA	NA	NA	NA
Bri3	55950	TRUE	OK	2276.77	0.310777	0.0662734	4.68932	2.74e-06	0.000144725	0.000105875	2032.49	2521.05
Acoxl	74121	FALSE	Low	0.508266	0.804583	2.85234	0.282078	0.777883	NA	NA	0.3701	0.646432
Nop58	55989	TRUE	OK	1857.8	-0.380832	0.0812986	-4.68436	2.81e-06	0.000146973	0.000107462	2101.6	1614.01
Slc20a1	20515	TRUE	OK	2086.7	-0.392073	0.0836997	-4.68429	2.81e-06	0.000146973	0.000107462	2368.52	1804.89
Acp4	100503991	FALSE	Low	0	NA	NA	NA	NA	NA	NA	NA	NA
Acp5	11433	FALSE	OK	61.9016	0.169168	0.269062	0.628733	0.529524	0.820175	NA	58.2765	65.5267
Csf1r	12978	TRUE	OK	34255.2	-0.229394	0.0490674	-4.67509	2.94e-06	0.000153017	0.000111852	36972.8	31537.5
Acp7	101744	FALSE	Low	0	NA	NA	NA	NA	NA	NA	NA	NA
Acpp	56318	FALSE	Low	17.6329	-0.118488	0.476941	-0.248434	0.803799	NA	NA	18.3566	16.9092
Acr	11434	FALSE	Low	0	NA	NA	NA	NA	NA	NA	NA	NA
Acrbp	54137	FALSE	OK	86.2095	-0.0744441	0.221785	-0.335659	0.737128	0.915814	NA	88.4333	83.9858
Acrv1	11451	FALSE	Low	0	NA	NA	NA	NA	NA	NA	NA	NA
Acsbg1	94180	FALSE	OK	19.8397	-0.659767	0.462029	-1.42798	0.153299	0.4575	NA	24.2988	15.3807
Acsbg2	328845	FALSE	Low	0	NA	NA	NA	NA	NA	NA	NA	NA
Acsf2	264895	FALSE	OK	164.477	0.609095	0.168834	3.60767	0.000308963	0.00630979	NA	130.263	198.691
Acsf3	257633	FALSE	OK	224.06	0.00197905	0.143264	0.0138141	0.988978	0.99679	NA	223.906	224.214
Anxa6	11749	TRUE	OK	2775.54	0.259694	0.0557127	4.6613	3.14e-06	0.000162806	0.000118946	2526.4	3024.67
Set	56086	TRUE	OK	7418.6	-0.267303	0.0573551	-4.66048	3.15e-06	0.000162806	0.000118946	8103.9	6733.3
Wfdc17	100034251	TRUE	OK	2227.43	0.32715	0.0702688	4.65569	3.23e-06	0.000165894	0.00012117	1975.96	2478.9
Abca1	11303	TRUE	OK	1860.53	0.353538	0.0760327	4.64981	3.32e-06	0.000169932	0.000124088	1633.7	2087.36
Acsl6	216739	FALSE	Low	1.1904	-1.32163	1.9566	-0.675472	0.499376	NA	NA	1.70048	0.680331
Acsm1	117147	FALSE	Low	0	NA	NA	NA	NA	NA	NA	NA	NA
Acsm2	233799	FALSE	Low	0.173421	0.897766	4.08047	0.220015	0.825859	NA	NA	0.121139	0.225703
Acsm3	20216	FALSE	Low	0.173421	0.897766	4.08047	0.220015	0.825859	NA	NA	0.121139	0.225703
Acsm4	233801	FALSE	Low	0	NA	NA	NA	NA	NA	NA	NA	NA
Acsm5	272428	FALSE	Low	0.415346	-0.7154	3.28244	-0.217947	0.82747	NA	NA	0.516267	0.314425
P4ha1	18451	TRUE	OK	2275.41	-0.350456	0.0753993	-4.64799	3.35e-06	0.000170673	0.000124598	2550.42	2000.39
Acss2	60525	FALSE	OK	72.0821	-0.0674305	0.247326	-0.272638	0.785132	0.934759	NA	73.7663	70.3979
Acss2os	74945	FALSE	Low	0	NA	NA	NA	NA	NA	NA	NA	NA
Acss3	380660	FALSE	Low	0.189452	-1.02579	4.08047	-0.251389	0.801513	NA	NA	0.254104	0.124801
Acta1	11459	FALSE	Low	1.82847	0.216194	1.43068	0.151113	0.879886	NA	NA	1.69173	1.96522
Pla2g7	27226	TRUE	OK	879.22	0.546934	0.117755	4.64468	3.41e-06	0.000172379	0.000125782	714.529	1043.91
Uhrf1	18140	TRUE	OK	3167.51	-0.322228	0.0693842	-4.64411	3.42e-06	0.000172379	0.000125782	3519.78	2815.24
Actbl2	238880	FALSE	Low	0.350844	1.8818	3.4492	0.545576	0.585358	NA	NA	0.149762	0.551925
Actc1	11464	FALSE	Low	0.596621	1.34581	2.66291	0.505388	0.613286	NA	NA	0.33691	0.856331
Ikbke	56489	TRUE	OK	1249.49	0.379365	0.0817843	4.6386	3.51e-06	0.000174579	0.000127405	1086.15	1412.83
Actg2	11468	FALSE	OK	57.5304	-0.552919	0.337083	-1.64031	0.100942	0.364939	NA	68.4218	46.639
Actl10	70362	FALSE	Low	0.14078	0.897766	4.08047	0.220015	0.825859	NA	NA	0.0983379	0.183221
Actl11	67722	FALSE	Low	0	NA	NA	NA	NA	NA	NA	NA	NA
Ninj1	18081	TRUE	OK	2949.17	0.252298	0.0543906	4.63862	3.51e-06	0.000174579	0.000127405	2691.95	3206.39
Actl6b	83766	FALSE	Low	0	NA	NA	NA	NA	NA	NA	NA	NA
Actl7a	11470	FALSE	Low	0	NA	NA	NA	NA	NA	NA	NA	NA
Actl7b	11471	FALSE	Low	0.177422	0.897766	4.08047	0.220015	0.825859	NA	NA	0.123934	0.230911
Actl9	69481	FALSE	Low	0.173421	0.897766	4.08047	0.220015	0.825859	NA	NA	0.121139	0.225703
Rif1	51869	TRUE	OK	1449.59	-0.301495	0.0649734	-4.64028	3.48e-06	0.000174579	0.000127405	1600.51	1298.67
Actn2	11472	FALSE	Low	0.14078	0.897766	4.08047	0.220015	0.825859	NA	NA	0.0983379	0.183221
Actn3	11474	FALSE	Low	3.46939	-0.527089	1.07452	-0.490534	0.623756	NA	NA	4.09621	2.84258
Limd2	67803	TRUE	OK	1805.69	0.286252	0.0617323	4.63699	3.54e-06	0.000174579	0.000127815	1627.14	1984.24
Mmp27	234911	TRUE	OK	284.341	0.652181	0.141309	4.6153	3.93e-06	0.000193012	0.000141274	221.144	347.537
Itga5	16402	TRUE	OK	2991.47	-0.351443	0.0762228	-4.61074	4.01e-06	0.000195965	0.000143364	3354.04	2628.9
Ywhah	22629	TRUE	OK	15526.1	-0.209182	0.0453721	-4.61037	4.02e-06	0.000195965	0.000143364	16649.8	14402.5
Utp20	70683	TRUE	OK	1651.05	-0.383133	0.0832544	-4.60196	4.19e-06	0.000202327	0.000148608	1869.01	1433.1
Acss1	68738	TRUE	OK	493.968	0.528778	0.114991	4.59841	4.26e-06	0.00020408	0.000149817	404.443	583.493
Actr3b	242894	FALSE	Low	14.6238	0.358857	0.568091	0.631689	0.52759	NA	NA	12.8144	16.4333
Actr5	109275	FALSE	OK	268.405	0.150484	0.127449	1.18074	0.237704	0.586264	NA	254.419	282.391
Plxnc1	54712	TRUE	OK	4047.02	0.265931	0.0578295	4.59854	4.25e-06	0.00020408	0.000149817	3675.08	4418.96
Mpp1	17524	TRUE	OK	5037.42	0.300027	0.0653126	4.5937	4.35e-06	0.000207871	0.00015256	4515.5	5559.33
Actrt1	73360	FALSE	Low	0	NA	NA	NA	NA	NA	NA	NA	NA
Actrt2	73353	FALSE	Low	0	NA	NA	NA	NA	NA	NA	NA	NA
Actrt3	76652	FALSE	Low	0.50425	-0.910798	2.86084	-0.318367	0.750207	NA	NA	0.658336	0.350163
Nlrp3	216799	TRUE	OK	1461.37	-0.304976	0.0665069	-4.58563	4.53e-06	0.000215168	0.000157875	1615.26	1307.48
Hexa	15211	TRUE	OK	17032.4	0.217985	0.0475895	4.58053	4.64e-06	0.000219579	0.000161071	15748.1	18316.8
Acvr1c	269275	FALSE	Low	0	NA	NA	NA	NA	NA	NA	NA	NA
Acvr2a	11480	FALSE	OK	329.298	-0.0797345	0.129954	-0.613561	0.539505	0.824844	NA	338.395	320.2
Acvr2b	11481	FALSE	OK	190.435	-0.0950926	0.155112	-0.613057	0.539839	0.824878	NA	196.709	184.161
[truncated: 22,973 more rows]
